# Supplementary material for: Temporal metabolic and transcriptomic characteristics crossing islets and liver reveal dynamic pathophysiology in diet-induced diabetes
Source: iScience. 2021 Mar 5;24(4):102265. doi: 10.1016/j.isci.2021.102265 (PMC8008187; doi:10.1016/j.isci.2021.102265)
Supplement: Table S1. List of islet DEGs related to KEGG or IPA pathways of T cell-mediated immunity, related to Figure 5 — Genes without an asterisk (∗) are possible T cell-specific genes, and genes with an asterisk (∗) are possible genes related to T cell responses in non-lymphocytes. [file mmc2.xlsx]

## Sheet: Islet DEGs
Table S1. List of islet DEGs related to KEGG or IPA pathways of T cell-mediated immunity, Related to Figure 5.
Genes without an asterisk (*) are possible T cell-specific genes, and genes with an asterisk (*) are possible genes related to T cell responses in non-lymphocytes.
Abbreviation: DEGs, differentially expressed genes; KEGG, Kyoto Encyclopedia Genes and Genome; IPA, Ingenuity Pathway Analysis.
Gene ID	Other Gene ID	KEGG pathway			IPA pathways	Entrez Gene or UniProtKB/Swiss-Prot Summary	KEGG Orthology
		T cell receptor signaling pathway	Th1 and Th2 cell differentiation	Th17 cell differentiation	Altered T Cell and B Cell Signaling in Rheumatoid Arthritis
13386	*Dlk1		✔			Transmembrane protein that contains multiple epidermal growth factor repeats that functions as a regulator of cell growth. Involved in the differentiation of several cell types including adipocytes.	ko01522//Endocrine resistance;ko05224//Breast cancer;ko05200//Pathways in cancer;ko04658//Th1 and Th2 cell differentiation;ko04330//Notch signaling pathway
14462	Gata3		✔	✔		Transcriptional activator which binds to the enhancer of the T-cell receptor alpha and delta genes.	ko04658//Th1 and Th2 cell differentiation;ko04659//Th17 cell differentiation;ko04928//Parathyroid hormone synthesis, secretion and action
14960	H2-Aa		✔	✔		Binds peptides derived from antigens that access the endocytic route of antigen presenting cells (APC) and presents them on the cell surface for recognition by the CD4 T-cells.	ko05145//Toxoplasmosis;ko05321//Inflammatory bowel disease (IBD);ko04514//Cell adhesion molecules (CAMs);ko04612//Antigen processing and presentation;ko04672//Intestinal immune network for IgA production;ko05322//Systemic lupus erythematosus;ko05416//Viral myocarditis;ko05166//HTLV-I infection;ko05323//Rheumatoid arthritis;ko05150//Staphylococcus aureus infection;ko05152//Tuberculosis;ko05332//Gr…
14999	H2-DMb1		✔	✔		Plays a critical role in catalyzing the release of class II-associated invariant chain peptide (CLIP) from newly synthesized MHC class II molecules and freeing the peptide binding site for acquisition of antigenic peptides. In B-cells, the interaction between HLA-DM and MHC class II molecules is regulated by HLA-DO.	ko05164//Influenza A;ko05332//Graft-versus-host disease;ko05323//Rheumatoid arthritis;ko05150//Staphylococcus aureus infection;ko05152//Tuberculosis;ko05330//Allograft rejection;ko05145//Toxoplasmosis;ko05416//Viral myocarditis;ko04612//Antigen processing and presentation;ko04672//Intestinal immune network for IgA production;ko05321//Inflammatory bowel disease (IBD);ko04940//Type I diabetes melli…
15000	H2-DMb2		✔	✔		Plays a critical role in catalyzing the release of class II-associated invariant chain peptide (CLIP) from newly synthesized MHC class II molecules and freeing the peptide binding site for acquisition of antigenic peptides. In B-cells, the interaction between HLA-DM and MHC class II molecules is regulated by HLA-DO.	ko05140//Leishmaniasis;ko04640//Hematopoietic cell lineage;ko05322//Systemic lupus erythematosus;ko05145//Toxoplasmosis;ko05332//Graft-versus-host disease;ko05330//Allograft rejection;ko04612//Antigen processing and presentation;ko04659//Th17 cell differentiation;ko05321//Inflammatory bowel disease (IBD);ko05310//Asthma;ko05164//Influenza A;ko05150//Staphylococcus aureus infection;ko05168//Herpes…
15001	H2-Oa		✔	✔		Important modulator in the HLA class II restricted antigen presentation pathway by interaction with the HLA-DM molecule in B-cells.	ko05322//Systemic lupus erythematosus;ko05145//Toxoplasmosis;ko05416//Viral myocarditis;ko04612//Antigen processing and presentation;ko05310//Asthma;ko04640//Hematopoietic cell lineage;ko04514//Cell adhesion molecules (CAMs);ko04659//Th17 cell differentiation;ko05152//Tuberculosis;ko05150//Staphylococcus aureus infection;ko05168//Herpes simplex infection;ko05332//Graft-versus-host disease;ko04145…
15002	H2-Ob		✔	✔		Important modulator in the HLA class II restricted antigen presentation pathway by interaction with the HLA-DM molecule in B-cells.	ko05168//Herpes simplex infection;ko05322//Systemic lupus erythematosus;ko05323//Rheumatoid arthritis;ko05166//HTLV-I infection;ko04145//Phagosome;ko05140//Leishmaniasis;ko05416//Viral myocarditis;ko05332//Graft-versus-host disease;ko05150//Staphylococcus aureus infection;ko05320//Autoimmune thyroid disease;ko05145//Toxoplasmosis;ko05330//Allograft rejection;ko05321//Inflammatory bowel disease (I…
16161	*Il12rb1		✔	✔		Functions as an interleukin receptor which binds interleukin-12 with low affinity and is involved in IL12 transduction.	ko05200//Pathways in cancer;ko04060//Cytokine-cytokine receptor interaction;ko04630//Jak-STAT signaling pathway;ko05321//Inflammatory bowel disease (IBD);ko04659//Th17 cell differentiation;ko04658//Th1 and Th2 cell differentiation
16176	Il1b			✔		Potent proinflammatory cytokine. Initially discovered as the major endogenous pyrogen, induces prostaglandin synthesis, neutrophil influx and activation, T-cell activation and cytokine production, B-cell activation and antibody production, and fibroblast proliferation and collagen production. Promotes Th17 differentiation of T-cells.	ko04933//AGE-RAGE signaling pathway in diabetic complications;ko05164//Influenza A;ko05132//Salmonella infection;ko05020//Prion diseases;ko05152//Tuberculosis;ko05133//Pertussis;ko05143//African trypanosomiasis;ko04640//Hematopoietic cell lineage;ko04010//MAPK signaling pathway;ko04659//Th17 cell differentiation;ko05323//Rheumatoid arthritis;ko04623//Cytosolic DNA-sensing pathway;ko04217//Necropt…
16185	*Il2rb		✔	✔		The interleukin 2 receptor, which is involved in T cell-mediated immune responses, is present in 3 forms with respect to ability to bind interleukin 2. The low affinity form is a monomer of the alpha subunit and is not involved in signal transduction.	ko04630//Jak-STAT signaling pathway;ko04659//Th17 cell differentiation;ko04151//PI3K-Akt signaling pathway;ko05162//Measles;ko05166//HTLV-I infection;ko05200//Pathways in cancer;ko05202//Transcriptional misregulation in cancer;ko04144//Endocytosis;ko04060//Cytokine-cytokine receptor interaction;ko04658//Th1 and Th2 cell differentiation
16186	*Il2rg		✔	✔		The protein encoded by this gene is an important signaling component of many interleukin receptors, including those of interleukin -2, -4, -7 and -21, and is thus referred to as the common gamma chain.	ko04630//Jak-STAT signaling pathway;ko04144//Endocytosis;ko05166//HTLV-I infection;ko04658//Th1 and Th2 cell differentiation;ko05321//Inflammatory bowel disease (IBD);ko05340//Primary immunodeficiency;ko05200//Pathways in cancer;ko04151//PI3K-Akt signaling pathway;ko04659//Th17 cell differentiation;ko04060//Cytokine-cytokine receptor interaction;ko05162//Measles
16364	Irf4			✔		Transcriptional activator. Binds to the interferon-stimulated response element (ISRE) of the MHC class I promoter.	ko04659//Th17 cell differentiation
16428	Itk	✔				Tyrosine kinase that plays an essential role in regulation of the adaptive immune response. Regulates the development, function and differentiation of conventional T-cells and nonconventional NKT-cells.	ko04660//T cell receptor signaling pathway;ko04062//Chemokine signaling pathway;ko04670//Leukocyte transendothelial migration
16797	Lat	✔	✔	✔		Required for TCR (T-cell antigen receptor)- and pre-TCR-mediated signaling, both in mature T-cells and during their development.	ko04666//Fc gamma R-mediated phagocytosis;ko04659//Th17 cell differentiation;ko04015//Rap1 signaling pathway;ko04014//Ras signaling pathway;ko04658//Th1 and Th2 cell differentiation;ko04650//Natural killer cell mediated cytotoxicity;ko04064//NF-kappa B signaling pathway;ko04664//Fc epsilon RI signaling pathway;ko04660//T cell receptor signaling pathway
16818	Lck	✔	✔	✔		Non-receptor tyrosine-protein kinase that plays an essential role in the selection and maturation of developing T-cells in the thymus and in the function of mature T-cells. Plays a key role in T-cell antigen receptor (TCR)-linked signal transduction pathways.	ko04380//Osteoclast differentiation;ko04659//Th17 cell differentiation;ko04660//T cell receptor signaling pathway;ko04658//Th1 and Th2 cell differentiation;ko05166//HTLV-I infection;ko04064//NF-kappa B signaling pathway;ko04650//Natural killer cell mediated cytotoxicity;ko05340//Primary immunodeficiency
17132	*Maf		✔			Acts as a transcriptional activator or repressor. Activates the expression of IL4 in T helper 2 (Th2) cells. c-Maf protein can also activate glucagon and insulin gene expression in pancreatic islet alpha- and beta-cells.	ko05321//Inflammatory bowel disease (IBD);ko05202//Transcriptional misregulation in cancer;ko04658//Th1 and Th2 cell differentiation
17444	*Grap2	✔				Interacts with SLP-76 to regulate NF-AT activation. Among its related pathways are JNK signaling in the CD4+ TCR pathway and signaling by GPCR.	ko04660//T cell receptor signaling pathway
18129	*Notch2		✔			Functions as a receptor for membrane-bound ligands Jagged-1 (JAG1), Jagged-2 (JAG2) and Delta-1 (DLL1) to regulate cell-fate determination.	ko04330//Notch signaling pathway;ko05165//Human papillomavirus infection;ko01522//Endocrine resistance;ko04658//Th1 and Th2 cell differentiation;ko05206//MicroRNAs in cancer;ko04320//Dorso-ventral axis formation;ko05200//Pathways in cancer;ko04919//Thyroid hormone signaling pathway;ko05224//Breast cancer
18566	Pdcd1	✔				Inhibitory receptor on antigen activated T-cells that plays a critical role in induction and maintenance of immune tolerance to self.	ko04514//Cell adhesion molecules (CAMs);ko04660//T cell receptor signaling pathway
18761	*Prkcq	✔	✔	✔		Calcium-independent, phospholipid- and diacylglycerol (DAG)-dependent serine/threonine-protein kinase that mediates non-redundant functions in T-cell receptor (TCR) signaling, including T-cells activation, proliferation, differentiation and survival, by mediating activation of multiple transcription factors such as NF-kappa-B, JUN, NFATC1 and NFATC2. Protein kinase C-theta encoded by this gene is…	ko04659//Th17 cell differentiation;ko04750//Inflammatory mediator regulation of TRP channels;ko04931//Insulin resistance;ko04658//Th1 and Th2 cell differentiation;ko04920//Adipocytokine signaling pathway;ko04140//Autophagy - animal;ko04064//NF-kappa B signaling pathway;ko04270//Vascular smooth muscle contraction;ko04660//T cell receptor signaling pathway;ko05162//Measles
19264	Ptprc	✔				Protein tyrosine-protein phosphatase required for T-cell activation through the antigen receptor. Acts as a positive regulator of T-cell coactivation upon binding to DPP4.	ko05340//Primary immunodeficiency;ko04660//T cell receptor signaling pathway;ko04666//Fc gamma R-mediated phagocytosis;ko04514//Cell adhesion molecules (CAMs)
19419	*Rasgrp1	✔				Functions as a calcium- and diacylglycerol (DAG)-regulated nucleotide exchange factor specifically activating Ras through the exchange of bound GDP for GTP.	ko04010//MAPK signaling pathway;ko04611//Platelet activation;ko04660//T cell receptor signaling pathway;ko05200//Pathways in cancer;ko04014//Ras signaling pathway
19668	*Rbpjl		✔			Putative transcription factor, which cooperates with EBNA2 to activate transcription.	ko04330//Notch signaling pathway;ko05169//Epstein-Barr virus infection;ko05203//Viral carcinogenesis;ko04658//Th1 and Th2 cell differentiation;ko05165//Human papillomavirus infection
20183	*Rxrg			✔		Retinoid X receptor family of nuclear receptors which are involved in mediating the antiproliferative effects of retinoic acid.	ko03320//PPAR signaling pathway;ko05222//Small cell lung cancer;ko05226//Gastric cancer;ko04919//Thyroid hormone signaling pathway;ko05223//Non-small cell lung cancer;ko04920//Adipocytokine signaling pathway;ko04659//Th17 cell differentiation;ko05202//Transcriptional misregulation in cancer;ko05216//Thyroid cancer;ko05200//Pathways in cancer;ko04928//Parathyroid hormone synthesis, secretion and a…
20420	*Shd	✔				Shb is a Src homology 2 domain adaptor protein which participates in tyrosine kinase signaling. Tyrosine kinase signaling may generate multiple responses in beta-cells, involving proliferation, survival and differentiation.	ko04015//Rap1 signaling pathway;ko04625//C-type lectin receptor signaling pathway;ko04920//Adipocytokine signaling pathway;ko04650//Natural killer cell mediated cytotoxicity;ko05130//Pathogenic Escherichia coli infection;ko04080//Neuroactive ligand-receptor interaction;ko05168//Herpes simplex infection;ko05220//Chronic myeloid leukemia;ko04151//PI3K-Akt signaling pathway;ko04722//Neurotrophin sig…
20649	*Sntb1	✔				Adapter protein that binds to and probably organizes the subcellular localization of a variety of membrane proteins. May link various receptors to the actin cytoskeleton and the dystrophin glycoprotein complex.	ko04660//T cell receptor signaling pathway;ko04530//Tight junction;ko04217//Necroptosis;ko04390//Hippo signaling pathway;ko03008//Ribosome biogenesis in eukaryotes;ko04144//Endocytosis;ko05203//Viral carcinogenesis;ko05166//HTLV-I infection;ko04391//Hippo signaling pathway - fly;ko05165//Human papillomavirus infection
20849	*Stat4		✔			The protein encoded by this gene is a member of the STAT family of transcription factors. In response to cytokines and growth factors, STAT family members are phosphorylated by the receptor associated kinases, and then form homo- or heterodimers that translocate to the cell nucleus where they act as transcription activators. This protein is essential for mediating responses to IL12 in lymphocytes…	ko04217//Necroptosis;ko05321//Inflammatory bowel disease (IBD);ko04658//Th1 and Th2 cell differentiation;ko05161//Hepatitis B;ko04630//Jak-STAT signaling pathway;ko05200//Pathways in cancer
21926	Tnf	✔				Cytokine that binds to TNFRSF1A/TNFR1 and TNFRSF1B/TNFBR. It is mainly secreted by macrophages and can induce cell death of certain tumor cell lines.	ko05145//Toxoplasmosis;ko01523//Antifolate resistance;ko05165//Human papillomavirus infection;ko04071//Sphingolipid signaling pathway;ko04650//Natural killer cell mediated cytotoxicity;ko04932//Non-alcoholic fatty liver disease (NAFLD);ko04660//T cell receptor signaling pathway;ko05142//Chagas disease (American trypanosomiasis);ko05152//Tuberculosis;ko05146//Amoebiasis;ko05168//Herpes simplex inf…
22637	Zap70	✔	✔	✔		Tyrosine kinase that plays an essential role in regulation of the adaptive immune response. Regulates motility, adhesion and cytokine expression of mature T-cells, as well as thymocyte development.	ko04014//Ras signaling pathway;ko04658//Th1 and Th2 cell differentiation;ko05340//Primary immunodeficiency;ko04650//Natural killer cell mediated cytotoxicity;ko04660//T cell receptor signaling pathway;ko04659//Th17 cell differentiation;ko04064//NF-kappa B signaling pathway
50931	*Il27ra			✔		Receptor for IL27. Requires IL6ST/gp130 to mediate signal transduction in response to IL27. This signaling system acts through STAT3 and STAT1. Involved in the regulation of Th1-type immune responses. IL-27 inhibits hyperglycemia and pancreatic islet inflammation induced by streptozotocin in mice.	ko04630//Jak-STAT signaling pathway;ko04060//Cytokine-cytokine receptor interaction;ko04659//Th17 cell differentiation
54167	Icos	✔				Enhances all basic T-cell responses to a foreign antigen, namely proliferation, secretion of lymphokines, up-regulation of molecules that mediate cell-cell interaction, and effective help for antibody secretion by B-cells.	ko04660//T cell receptor signaling pathway;ko04672//Intestinal immune network for IgA production;ko04514//Cell adhesion molecules (CAMs);ko05340//Primary immunodeficiency
57765	Tbx21		✔	✔		Lineage-defining transcription factor which initiates Th1 lineage development from naive Th precursor cells both by activating Th1 genetic programs and by repressing the opposing Th2 and Th17 genetic programs. Activates transcription of a set of genes important for Th1 cell function, including those encoding IFN-gamma and the chemokine receptor CXCR3.	ko04659//Th17 cell differentiation;ko04658//Th1 and Th2 cell differentiation;ko05321//Inflammatory bowel disease (IBD)
60504	*Il21r			✔		Cytokine receptor for interleukin 21. Transduces the growth promoting signal of IL21, and is important for the proliferation and differentiation of T cells, B cells, and natural killer (NK) cells.	ko04630//Jak-STAT signaling pathway;ko04060//Cytokine-cytokine receptor interaction;ko04659//Th17 cell differentiation;ko05321//Inflammatory bowel disease (IBD)
70417	*Megf10		✔			Membrane receptor involved in phagocytosis by macrophages and astrocytes of apoptotic cells. Controls the balance between skeletal muscle satellite cells proliferation and differentiation through regulation of the notch signaling pathway.	ko01100//Metabolic pathways;ko04919//Thyroid hormone signaling pathway;ko04658//Th1 and Th2 cell differentiation;ko05200//Pathways in cancer;ko05020//Prion diseases;ko04330//Notch signaling pathway;ko05206//MicroRNAs in cancer;ko04714//Thermogenesis;ko00190//Oxidative phosphorylation;ko01522//Endocrine resistance;ko05165//Human papillomavirus infection;ko04320//Dorso-ventral axis formation;ko0522…
74563	*Rasgef1c	✔				Guanine nucleotide exchange factor (GEF).	ko04211//Longevity regulating pathway;ko04320//Dorso-ventral axis formation;ko04013//MAPK signaling pathway - fly;ko05200//Pathways in cancer;ko00380//Tryptophan metabolism;ko04810//Regulation of actin cytoskeleton;ko05221//Acute myeloid leukemia;ko04151//PI3K-Akt signaling pathway;ko04917//Prolactin signaling pathway;ko04213//Longevity regulating pathway - multiple species;ko05160//Hepatitis C;k…
77799	Sla2	✔	✔	✔		Adapter protein, which negatively regulates T-cell receptor (TCR) signaling. Inhibits T-cell antigen-receptor induced activation of nuclear factor of activated T-cells.	ko04664//Fc epsilon RI signaling pathway;ko04659//Th17 cell differentiation;ko04658//Th1 and Th2 cell differentiation;ko05166//HTLV-I infection;ko04666//Fc gamma R-mediated phagocytosis;ko04662//B cell receptor signaling pathway;ko04650//Natural killer cell mediated cytotoxicity;ko04062//Chemokine signaling pathway;ko05169//Epstein-Barr virus infection;ko05167//Kaposi's sarcoma-associated herpesv…
81701	Egfl8		✔			EGFL8 has inhibitory effects on mouse thymic epithelial cells and thymocytes, indicating that it is a negative regulatory molecule in T-cell development in the mouse thymus.	ko04330//Notch signaling pathway;ko05020//Prion diseases;ko01522//Endocrine resistance;ko05165//Human papillomavirus infection;ko04919//Thyroid hormone signaling pathway;ko05224//Breast cancer;ko04320//Dorso-ventral axis formation;ko04658//Th1 and Th2 cell differentiation;ko05206//MicroRNAs in cancer;ko05200//Pathways in cancer
108723	Card11	✔				Involved in the costimulatory signal essential for T-cell receptor (TCR)-mediated T-cell activation. Its binding to DPP4 induces T-cell proliferation and NF-kappa-B activation in a T-cell receptor/CD3-dependent manner.	ko04064//NF-kappa B signaling pathway;ko04662//B cell receptor signaling pathway;ko04660//T cell receptor signaling pathway
208777	*Sned1		✔			Associated with Cortical Thymoma and Hyperpituitarism. Sned1 protein is one of the components contained in exosome-like vesicles of humans with nondiabetic obesity. These exosome-like vesicles can impair islet beta-cell proliferation.	ko05165//Human papillomavirus infection;ko04320//Dorso-ventral axis formation;ko05200//Pathways in cancer;ko05020//Prion diseases;ko04330//Notch signaling pathway;ko04919//Thyroid hormone signaling pathway;ko05224//Breast cancer;ko01522//Endocrine resistance;ko05206//MicroRNAs in cancer;ko04658//Th1 and Th2 cell differentiation
214230	*Pak6	✔				This gene encodes a member of a family of p21-stimulated serine/threonine protein kinases, which contain an amino-terminal Cdc42/Rac interactive binding (CRIB) domain and a carboxyl-terminal kinase domain. These kinases function in a number of cellular processes, including cytoskeleton rearrangement, apoptosis, and the mitogen-activated protein (MAP) kinase signaling pathway.	ko04810//Regulation of actin cytoskeleton;ko05211//Renal cell carcinoma;ko04014//Ras signaling pathway;ko04660//T cell receptor signaling pathway;ko04510//Focal adhesion;ko04360//Axon guidance;ko04012//ErbB signaling pathway
217154	*Stac2	✔				Plays a redundant role in promoting the expression of calcium channel CACNA1S at the cell membrane, and thereby contributes to increased channel activity. Slows down the inactivation rate of the calcium channel CACNA1C.	ko04662//B cell receptor signaling pathway;ko04650//Natural killer cell mediated cytotoxicity;ko04664//Fc epsilon RI signaling pathway;ko04810//Regulation of actin cytoskeleton;ko04510//Focal adhesion;ko04660//T cell receptor signaling pathway;ko04670//Leukocyte transendothelial migration;ko04666//Fc gamma R-mediated phagocytosis;ko04024//cAMP signaling pathway;ko04062//Chemokine signaling pathway
237611	*Stac3	✔				Required for normal excitation-contraction coupling in skeletal muscle and for normal muscle contraction in response to membrane depolarization. Required for normal Ca(2+) release from the sarcplasmic reticulum, which ultimately leads to muscle contraction.	ko04660//T cell receptor signaling pathway;ko04144//Endocytosis;ko04630//Jak-STAT signaling pathway
242570	*Raver2		✔	✔		May bind single-stranded nucleic acids. Raver2 is highly express in islets.	ko05164//Influenza A;ko05168//Herpes simplex infection;ko05160//Hepatitis C;ko05165//Human papillomavirus infection;ko05145//Toxoplasmosis;ko04630//Jak-STAT signaling pathway;ko04621//NOD-like receptor signaling pathway;ko05169//Epstein-Barr virus infection;ko04658//Th1 and Th2 cell differentiation;ko04659//Th17 cell differentiation;ko04217//Necroptosis;ko05167//Kaposi's sarcoma-associated herpes…
381091	H2-Eb2		✔	✔		A beta chain of antigen-presenting major histocompatibility complex class II (MHCII) molecule.	ko05322//Systemic lupus erythematosus;ko05140//Leishmaniasis;ko05332//Graft-versus-host disease;ko05320//Autoimmune thyroid disease;ko05416//Viral myocarditis;ko04940//Type I diabetes mellitus;ko05166//HTLV-I infection;ko05145//Toxoplasmosis;ko04658//Th1 and Th2 cell differentiation;ko05321//Inflammatory bowel disease (IBD);ko05152//Tuberculosis;ko04514//Cell adhesion molecules (CAMs);ko05168//He…
18829, 100862177, 100042493	*CCL21				✔	Inhibits hemopoiesis and stimulates chemotaxis. Chemotactic in vitro for thymocytes and activated T-cells, but not for B-cells, macrophages, or neutrophils. CCL21 expression in beta-cells induces antigen-expressing stromal cell networks in the pancreas and prevents autoimmune diabetes in mice.	Not applicable
19264	PTPRC				✔	Protein tyrosine-protein phosphatase required for T-cell activation through the antigen receptor. Acts as a positive regulator of T-cell coactivation upon binding to DPP4.	Not applicable
20750	*SPP1				✔	Osteopontin encoded by this gene is involved in the attachment of osteoclasts to the mineralized bone matrix. Osteopontin protects the islets and beta-cells from interleukin-1 beta-mediated cytotoxicity through negative feedback regulation of nitric oxide. It also affects insulin vesicle localization and Ca2+ homeostasis in pancreatic beta cells.	Not applicable
