# Supplementary material for: Temporal metabolic and transcriptomic characteristics crossing islets and liver reveal dynamic pathophysiology in diet-induced diabetes
Source: iScience. 2021 Mar 5;24(4):102265. doi: 10.1016/j.isci.2021.102265 (PMC8008187; doi:10.1016/j.isci.2021.102265)
Supplement: Table S3. The correlation matrix between modules and phenotypic traits, related to Figure 6 — (A) Heatmap showing the correlation matrix between islet modules and phenotypic traits,related to Figure 6 Each cell contains the corresponding Pearson coefficient and p-value. Highly positive or negative correlations are marked in red. (B) Heatmap showing the correlation matrix between liver modules and phenotypic traits,related to Figure 6. Each cell contains the corresponding Pearson coefficient and p-value. Highly positive or negative correlations are marked in red. [file mmc4.xlsx]

## Sheet: Islet trait correlation matrix
Table S3A. Heatmap showing the correlation matrix between islet modules and phenotypic traits, Related to Figure 6.
Each cell contains the corresponding Pearson coefficient and P-value. Highly positive or negative correlations are marked in red.
Abbreviation: IPGTT, intraperitoneal glucose tolerance tests; ITT, insulin tolerance tests; AUC, area under the curve; glu, glucose; ins, insulin; ALT, alanine aminotransferase; AST, aspartate aminotransferase; ALP, alkaline phosphatase; ALB, albumin; T-CHO, total cholesterol; HDL-C, high-density lipoprotein cholesterol; LDL-C, low-density lipoprotein cholesterol; TG, triglyceride.
Modules	Diet_type	Time_point	Weight	Weight_gain	Energy_intake	Fasting_glucose	IPGTT_AUC_glucose	AUCglu5	AUCglu30	Fasting_insulin	IPGTT_AUC_insulin	AUCins5	AUCins30	ins0/glu0	ins5/glu5	ins30/glu30	ins120/glu120	AUCins5/AUCglu5	AUCins30/AUCglu30	AUCins120/AUCglu120	ins5/ins0	ITT_AUC_glucose	ALT	AST	ALP	ALB	T-CHO	HDL-C	LDL-C	TG
MElightgreen	-0.0308	-0.0434	0.0014	0.0062	0.0111	-0.2097	0.0784	-0.0548	0.1203	-0.0706	0.014	-0.0178	-0.0154	0.0019	-0.0461	-0.1237	-0.0753	0.0004	-0.0767	-0.0813	0.1198	-0.1348	-0.0911	-0.1017	-0.127	-0.0929	-0.0443	-0.0711	-0.0755	-0.1958
	0.8355	0.7696	0.9927	0.9665	0.9404	0.1525	0.5965	0.7112	0.4156	0.6337	0.9245	0.9042	0.917	0.9896	0.7559	0.4023	0.611	0.9979	0.6042	0.583	0.4173	0.3611	0.538	0.4916	0.3899	0.5298	0.765	0.6311	0.6098	0.1823
MEskyblue3	-0.3462	0.0022	-0.2264	-0.2211	-0.2916	0.0227	-0.2281	0.0763	-0.0891	-0.2693	-0.267	-0.2504	-0.2468	-0.2626	-0.2444	-0.2057	-0.1156	-0.2605	-0.2361	-0.198	0.1413	0.1146	-0.2311	-0.1958	-0.1779	-0.0901	-0.3641	-0.2853	-0.3718	-0.1677
	0.0159	0.9882	0.1218	0.1311	0.0443	0.8784	0.1189	0.6062	0.547	0.0642	0.0666	0.0861	0.0908	0.0714	0.094	0.1607	0.4341	0.0737	0.1062	0.1774	0.338	0.4378	0.114	0.1823	0.2265	0.5425	0.011	0.0493	0.0093	0.2544
MElightsteelblue1	0.0964	0.3784	0.298	0.3094	-0.0806	-0.1134	0.0695	-0.0711	-0.0019	0.1992	0.1722	0.2044	0.1794	0.2296	0.1215	0.197	0.1218	0.2213	0.2045	0.1511	0.1226	-0.3108	0.2258	0.1218	-0.1323	-0.1678	0.0804	-0.0199	0.1462	-0.0773
	0.5145	0.008	0.0396	0.0324	0.5859	0.443	0.6389	0.6311	0.9896	0.1747	0.2419	0.1635	0.2224	0.1164	0.4108	0.1795	0.4094	0.1306	0.1633	0.3052	0.4066	0.0316	0.1228	0.4094	0.3699	0.2543	0.5872	0.8929	0.3213	0.6014
MEbrown	0.1868	-0.002	0.1005	0.1135	0.145	0.0793	0.1457	-0.0417	0.0743	0.0864	0.0499	0.0456	0.014	0.043	0.0524	0.0065	-0.0374	0.0418	-0.0174	-0.0249	0.0081	0.0368	0.1337	0.2618	0.0404	-0.0911	0.0268	0.0042	0.1255	0.0988
	0.2037	0.9892	0.4967	0.4425	0.3255	0.5919	0.3232	0.7785	0.6156	0.5593	0.7363	0.7582	0.925	0.7718	0.7234	0.965	0.8005	0.7781	0.9063	0.8664	0.9564	0.8041	0.3649	0.0723	0.7849	0.5382	0.8566	0.9776	0.3954	0.5042
MEmidnightblue	0.0014	-0.1723	-0.1249	-0.115	0.0752	-0.0205	0.0069	-0.0653	-0.0153	-0.1153	-0.1589	-0.1613	-0.1945	-0.1419	-0.1462	-0.1767	-0.1876	-0.1631	-0.2191	-0.2018	0.0274	0.1755	-0.0833	0.1474	0.0611	-0.0369	-0.1239	-0.0513	-0.0523	0.1058
	0.9924	0.2415	0.3976	0.4365	0.6115	0.8898	0.9627	0.6593	0.9176	0.435	0.2809	0.2735	0.1852	0.336	0.3214	0.2296	0.2017	0.2681	0.1346	0.169	0.8535	0.2329	0.5736	0.3175	0.6801	0.8034	0.4015	0.7293	0.7242	0.4741
MEpink	-0.012	-0.0214	-0.0416	-0.0338	0.0022	-0.1977	-0.024	-0.1862	-0.094	-0.0343	-0.0736	-0.0734	-0.097	-0.0009	-0.0122	-0.0483	-0.0588	-0.0302	-0.0723	-0.0512	0.1417	-0.0202	-0.0032	0.1326	-0.1356	-0.2907	-0.1901	-0.2303	-0.0748	0.1607
	0.9353	0.885	0.779	0.8194	0.9879	0.178	0.8714	0.205	0.5251	0.8168	0.619	0.62	0.5119	0.9952	0.9342	0.7445	0.6913	0.8385	0.6254	0.7295	0.3369	0.8918	0.9828	0.3688	0.358	0.045	0.1956	0.1153	0.6134	0.2752
MEsaddlebrown	0.015	0.1453	0.0671	0.0766	-0.0477	-0.2726	-0.0748	-0.2484	-0.1708	0.0334	0.0161	0.0206	0.0106	0.1058	0.1409	0.0912	0.0939	0.1	0.0905	0.1058	0.2574	-0.1719	0.0899	0.1076	-0.2154	-0.3292	-0.142	-0.233	-0.0414	0.0872
	0.9193	0.3245	0.6505	0.6047	0.7473	0.0609	0.6133	0.0886	0.2457	0.8217	0.9135	0.8896	0.943	0.4741	0.3394	0.5374	0.5256	0.4987	0.5405	0.4742	0.0774	0.2427	0.5435	0.4666	0.1415	0.0223	0.3356	0.111	0.7799	0.5555
MEdarkgreen	0.0656	0.0024	0.0152	0.0186	0.011	-0.2166	-0.0269	-0.2617	-0.1552	0.0191	0.0128	0.0036	0.0117	0.097	0.1111	0.1341	0.0448	0.0801	0.1087	0.0868	0.0804	-0.0548	0.0188	0.1632	0.0004	-0.2651	-0.0944	-0.1581	0.0167	0.3094
	0.6578	0.9869	0.9186	0.9002	0.9408	0.1391	0.8559	0.0724	0.2922	0.8977	0.9312	0.9808	0.937	0.512	0.4522	0.3635	0.7624	0.5886	0.462	0.5575	0.5871	0.7112	0.8988	0.2678	0.998	0.0686	0.5233	0.2831	0.9101	0.0324
MEcyan	0.1926	0.1665	0.1707	0.1886	0.0248	-0.1061	-0.0211	-0.2374	-0.1508	0.1314	0.1119	0.1218	0.1184	0.1745	0.2831	0.2412	0.1836	0.2033	0.2285	0.2004	0.1516	-0.0988	0.1727	0.2108	0.0389	-0.1528	0.0347	-0.016	0.1144	0.1582
	0.1897	0.258	0.246	0.1992	0.867	0.4729	0.8868	0.1042	0.3062	0.3734	0.4489	0.4094	0.4229	0.2356	0.0512	0.0986	0.2117	0.1659	0.1183	0.1721	0.3036	0.5039	0.2406	0.1503	0.7932	0.2999	0.8148	0.9139	0.4387	0.2827
MEyellow	0.1912	0.0856	0.1499	0.1616	0.0792	-0.0347	0.0965	-0.1583	-0.019	0.1242	0.1112	0.1	0.0884	0.134	0.1887	0.1314	0.0814	0.1412	0.1197	0.1003	0.081	-0.0659	0.171	0.2363	0.0113	-0.1864	0.0152	-0.0632	0.1207	0.1562
	0.1931	0.5629	0.3092	0.2726	0.5925	0.8149	0.5139	0.2824	0.8978	0.4003	0.4519	0.4987	0.55	0.3639	0.199	0.3733	0.5822	0.3385	0.4178	0.4976	0.5842	0.6562	0.2452	0.1058	0.9392	0.2047	0.9182	0.6698	0.4139	0.2889
MEdarkgrey	-0.1488	-0.1733	-0.2261	-0.2169	-0.0437	-0.0448	-0.1489	-0.0027	-0.0983	-0.2088	-0.2885	-0.2601	-0.3096	-0.2522	-0.2273	-0.3106	-0.2163	-0.2705	-0.3365	-0.2884	0.1123	0.2087	-0.1574	0.0037	-0.0443	0.0697	-0.2017	-0.0735	-0.1917	-0.0695
	0.3129	0.2389	0.1223	0.1386	0.7682	0.7624	0.3123	0.9854	0.5062	0.1544	0.0468	0.0742	0.0322	0.0837	0.1203	0.0317	0.1398	0.063	0.0194	0.0469	0.4475	0.1546	0.2853	0.9799	0.7648	0.6377	0.1692	0.6194	0.1919	0.6387
MEblack	0.0136	0.1071	-0.007	0.0137	-0.0571	-0.0528	-0.2227	-0.1228	-0.2062	-0.0473	-0.1194	-0.0684	-0.0992	-0.0716	0.1755	-0.0095	0.1013	-0.0202	-0.0211	0.0137	0.3364	0.018	0.0068	-0.0282	-0.0507	-0.0083	-0.0967	0.0058	-0.1256	-0.1285
	0.927	0.4687	0.9624	0.9266	0.6997	0.7217	0.1281	0.4058	0.1597	0.7496	0.4189	0.6442	0.5022	0.6286	0.2328	0.9491	0.4932	0.8914	0.8866	0.9264	0.0194	0.9032	0.9636	0.849	0.7324	0.9556	0.5132	0.9686	0.395	0.3841
MEdarkmagenta	-0.029	0.109	-0.0208	-0.0108	-0.1078	-0.0583	-0.2699	-0.1314	-0.2753	-0.0347	-0.1003	-0.0493	-0.0628	-0.0417	0.2131	0.0656	0.1618	0.01	0.0542	0.0819	0.2924	0.0179	-0.0135	-0.0994	-0.0343	0.0386	-0.0711	0.0193	-0.1198	-0.0477
	0.8447	0.4607	0.8882	0.942	0.4658	0.6938	0.0636	0.3735	0.0583	0.8147	0.4976	0.7394	0.6713	0.7783	0.1459	0.658	0.272	0.9461	0.7145	0.58	0.0437	0.9039	0.9276	0.5017	0.8171	0.7942	0.6311	0.8962	0.4174	0.7474
MEsteelblue	0.0712	0.2254	0.1328	0.1465	-0.0465	-0.0896	0.0245	-0.1244	-0.0091	0.0465	0.0225	0.031	-0.0009	0.0307	0.1128	-0.0207	0.0484	0.0537	-0.0228	0.0073	0.2712	-0.022	0.1601	0.1164	-0.1709	0.0317	0.0411	0.0006	0.1108	-0.1355
	0.6307	0.1234	0.3683	0.3205	0.7536	0.5447	0.8685	0.3996	0.9509	0.7539	0.8792	0.8342	0.9953	0.8361	0.4452	0.889	0.7441	0.7168	0.8775	0.9607	0.0622	0.882	0.2771	0.431	0.2454	0.8305	0.7815	0.9968	0.4536	0.3583
MEviolet	0.0264	0.0161	-0.057	-0.0388	-0.0629	-0.0961	-0.1961	-0.2886	-0.3182	-0.0685	-0.119	-0.0952	-0.1145	-0.0548	0.1475	0.0865	0.0597	-0.0098	0.0407	0.0233	0.2026	0.1296	-0.0468	0.1027	0.1848	0.05	-0.0731	0.0259	-0.0381	0.1637
	0.8588	0.9135	0.7005	0.7936	0.6711	0.516	0.1817	0.0466	0.0275	0.6436	0.4205	0.5198	0.4385	0.7115	0.3172	0.5589	0.6868	0.9472	0.7835	0.8752	0.1673	0.3801	0.7521	0.4873	0.2086	0.7358	0.6213	0.8612	0.7969	0.2663
MEorange	0.0828	0.1213	0.0592	0.0822	-0.0115	-0.1042	-0.1055	-0.2105	-0.1834	0.0114	-0.057	-0.0238	-0.0596	-0.0021	0.1455	0.0233	0.0414	0.033	0.0117	0.0085	0.2715	0.0066	0.0842	0.1588	-0.0423	-0.0949	-0.0756	-0.0391	-0.012	-0.0079
	0.5758	0.4116	0.6893	0.5787	0.9384	0.4809	0.4754	0.1509	0.2121	0.9386	0.7002	0.8726	0.6873	0.9886	0.3238	0.8753	0.78	0.8239	0.9371	0.9541	0.0619	0.9643	0.5692	0.281	0.7752	0.5213	0.6093	0.7921	0.9353	0.9577
MEtan	-0.0043	-0.0783	-0.113	-0.0953	0.0082	-0.044	-0.1613	-0.1445	-0.1946	-0.1068	-0.202	-0.1633	-0.21	-0.1459	-0.0174	-0.1276	-0.0853	-0.1288	-0.159	-0.1385	0.1788	0.1806	-0.0591	0.1107	0.0426	0.0053	-0.1514	-0.0217	-0.1129	0.0314
	0.977	0.5968	0.4446	0.5194	0.9559	0.7666	0.2735	0.3272	0.1851	0.4698	0.1686	0.2673	0.1519	0.3223	0.9064	0.3873	0.5644	0.383	0.2805	0.348	0.224	0.2193	0.6898	0.4536	0.7739	0.9713	0.3044	0.8834	0.4447	0.832
MEpurple	0.1701	0.0769	0.2255	0.2053	-0.0621	-0.026	0.173	0.0523	0.0411	0.046	0.1339	0.0808	0.1012	0.0998	0.0794	0.0396	0.0326	0.0973	0.1032	0.0507	-0.0295	-0.1799	0.2096	0.1003	-0.1917	-0.069	0.189	-0.0671	0.2898	0.0736
	0.2479	0.6035	0.1233	0.1615	0.6747	0.8606	0.2396	0.7242	0.7817	0.7564	0.3641	0.5851	0.4938	0.4997	0.5915	0.7894	0.8258	0.5108	0.4852	0.7324	0.8424	0.2212	0.1527	0.4975	0.1918	0.6412	0.1982	0.6506	0.0457	0.6192
MEmagenta	0.0567	0.1474	0.0788	0.0852	-0.1235	-0.2089	-0.1769	-0.2406	-0.2617	0.0488	0.0686	0.0755	0.1123	0.1612	0.2618	0.2989	0.2684	0.184	0.2868	0.2681	0.1261	-0.145	0.0612	0.0178	0.0704	-0.0699	0.022	-0.0113	0.0293	0.1817
	0.7018	0.3176	0.5945	0.5646	0.4031	0.1542	0.2291	0.0995	0.0724	0.7419	0.6432	0.6101	0.4472	0.2737	0.0722	0.039	0.0651	0.2106	0.0481	0.0654	0.3932	0.3253	0.6793	0.9043	0.6344	0.6367	0.8818	0.9392	0.8431	0.2165
MEgreen	0.1098	0.1845	0.1225	0.1363	-0.0896	-0.1759	-0.1617	-0.251	-0.2541	0.0774	0.0794	0.0943	0.1163	0.16	0.3027	0.2897	0.2762	0.2003	0.2831	0.2669	0.1832	-0.1296	0.1154	0.0638	0.0396	-0.0953	0.0328	0.0026	0.0542	0.115
	0.4575	0.2095	0.4068	0.3556	0.545	0.2316	0.2721	0.0853	0.0814	0.6011	0.5918	0.5239	0.4312	0.2773	0.0365	0.0458	0.0574	0.1724	0.0512	0.0667	0.2125	0.3799	0.4348	0.6666	0.7892	0.5194	0.8249	0.9859	0.7144	0.4365
MEgreenyellow	0.1354	0.1881	0.1384	0.1551	-0.0508	-0.1767	-0.1171	-0.273	-0.2292	0.0912	0.0787	0.0958	0.1051	0.1621	0.2945	0.2627	0.2255	0.1976	0.2542	0.2287	0.2013	-0.1279	0.1298	0.1227	0.02	-0.1402	0.0156	-0.0236	0.0675	0.1408
	0.3588	0.2003	0.3483	0.2925	0.7317	0.2295	0.4279	0.0605	0.1171	0.5376	0.5948	0.5173	0.477	0.271	0.0422	0.0712	0.1233	0.1783	0.0812	0.118	0.1701	0.3863	0.3794	0.4061	0.8925	0.3419	0.9161	0.8737	0.6486	0.3397
MEdarkorange	0.0916	0.1641	0.1348	0.1407	-0.0487	-0.2489	-0.0398	-0.2622	-0.1639	0.1189	0.1301	0.1217	0.1406	0.2296	0.2456	0.2547	0.2024	0.2192	0.251	0.2411	0.1325	-0.206	0.1536	0.145	-0.0713	-0.2924	-0.0448	-0.1622	0.0479	0.2197
	0.5356	0.2651	0.3611	0.3403	0.7422	0.088	0.7884	0.0718	0.2657	0.421	0.3781	0.41	0.3405	0.1164	0.0924	0.0807	0.1677	0.1344	0.0853	0.0988	0.3693	0.16	0.2973	0.3255	0.6301	0.0437	0.7626	0.2708	0.7464	0.1334
MEdarkred	-0.059	0.0627	-0.038	-0.0378	-0.1619	-0.3476	-0.2077	-0.3465	-0.3443	-0.0489	-0.0514	-0.048	-0.0251	0.0766	0.1608	0.1699	0.1206	0.0725	0.1581	0.1362	0.1905	-0.1209	-0.0574	-0.0017	-0.0535	-0.2623	-0.175	-0.2265	-0.1085	0.3069
	0.6902	0.6722	0.7978	0.7987	0.2716	0.0155	0.1567	0.0158	0.0166	0.7412	0.7287	0.7461	0.8654	0.605	0.2748	0.2482	0.4143	0.6245	0.2831	0.356	0.1947	0.413	0.6984	0.9909	0.718	0.0717	0.2341	0.1216	0.4628	0.0338
MEturquoise	-0.1141	0.1335	-0.0326	-0.0331	-0.2251	-0.1897	-0.2601	-0.1526	-0.2788	-0.0483	-0.0699	-0.0417	-0.0236	0.0157	0.1349	0.1369	0.1774	0.0291	0.119	0.1288	0.1826	-0.1109	-0.0457	-0.1561	-0.0612	-0.022	-0.1023	-0.0916	-0.1311	0.0661
	0.4399	0.3656	0.8256	0.8234	0.1241	0.1966	0.0742	0.3003	0.055	0.7442	0.6367	0.7782	0.8737	0.9157	0.3606	0.3534	0.2276	0.8442	0.4206	0.3828	0.2142	0.453	0.7576	0.2893	0.6794	0.882	0.4889	0.536	0.3744	0.6551
MEsienna3	-0.165	-0.0153	-0.1223	-0.1395	-0.1317	-0.3123	-0.1765	-0.2565	-0.2567	-0.0647	-0.0684	-0.0707	-0.0478	0.0466	0.0761	0.0847	0.0644	0.0121	0.0678	0.0834	0.15	-0.1057	-0.1087	-0.1013	-0.1271	-0.2652	-0.2266	-0.2878	-0.1745	0.2885
	0.2624	0.9181	0.4074	0.3444	0.3724	0.0307	0.2301	0.0785	0.0782	0.6623	0.644	0.6328	0.7467	0.753	0.6072	0.5672	0.6639	0.9347	0.6472	0.5729	0.3088	0.4745	0.462	0.4931	0.3892	0.0685	0.1215	0.0473	0.2356	0.0467
MEblue	-0.1111	0.0987	-0.0225	-0.0333	-0.1959	-0.2514	-0.1816	-0.1789	-0.2338	-0.0209	-0.0053	-0.0049	0.0317	0.0903	0.1317	0.1719	0.1715	0.0731	0.1589	0.1663	0.1202	-0.1716	-0.0347	-0.1275	-0.0816	-0.1317	-0.1092	-0.1655	-0.1047	0.1891
	0.4523	0.5047	0.8793	0.8224	0.182	0.0848	0.2166	0.2238	0.1097	0.8879	0.9714	0.9735	0.8306	0.5417	0.3722	0.2428	0.2437	0.6215	0.2807	0.2586	0.4157	0.2435	0.8149	0.3877	0.5813	0.3722	0.4598	0.261	0.4788	0.1979
MElightyellow	-0.1127	0.0787	-0.037	-0.0476	-0.1803	-0.3137	-0.177	-0.2461	-0.2653	-0.0293	-0.0201	-0.0206	0.0104	0.093	0.1308	0.1602	0.1362	0.0697	0.1501	0.1497	0.1536	-0.1678	-0.0495	-0.0895	-0.1184	-0.2331	-0.1568	-0.2363	-0.1141	0.2667
	0.4456	0.595	0.8028	0.748	0.22	0.0299	0.2288	0.0917	0.0684	0.8433	0.8919	0.8894	0.9442	0.5297	0.3756	0.2768	0.3559	0.6377	0.3084	0.3098	0.2971	0.2544	0.7383	0.5452	0.423	0.1108	0.2873	0.1059	0.4399	0.0669
MEplum1	0.1644	-0.2033	-0.045	-0.0591	0.218	0.1911	0.0138	-0.0456	-0.07	0.044	0.0443	0.0232	0.0544	0.028	0.0312	0.0844	0.0239	0.0479	0.0945	0.0931	-0.2422	0.2521	0.0123	0.0796	0.2475	0.1727	0.2514	0.3213	0.2323	0.2686
	0.2641	0.1659	0.7613	0.6897	0.1366	0.1931	0.9257	0.7585	0.6365	0.7663	0.7648	0.8757	0.7135	0.8504	0.8334	0.5684	0.8722	0.7467	0.5227	0.529	0.0972	0.0839	0.934	0.5909	0.0899	0.2406	0.0848	0.026	0.1121	0.0649
MEdarkolivegreen	-0.1327	-0.0808	-0.148	-0.1587	-0.1533	-0.1167	-0.1118	-0.0928	-0.1222	-0.1514	-0.1152	-0.1353	-0.1015	-0.0997	-0.0546	0.031	-0.0021	-0.1149	-0.0199	-0.02	0.0191	0.017	-0.1993	-0.209	0.0683	-0.0347	-0.0769	-0.0862	-0.0684	0.2635
	0.3684	0.5849	0.3153	0.2814	0.2981	0.4295	0.4494	0.5306	0.408	0.3042	0.4355	0.3591	0.4925	0.5004	0.7122	0.8345	0.9886	0.4369	0.8932	0.8924	0.8973	0.9088	0.1744	0.154	0.6448	0.8151	0.6033	0.5604	0.644	0.0704
MEdarkturquoise	0.0439	-0.1471	-0.0807	-0.0804	0.0124	0.0372	0.032	-0.0596	-0.02	-0.109	-0.074	-0.1023	-0.0862	-0.1082	-0.0603	0.0072	-0.0766	-0.1041	-0.0391	-0.0698	-0.0643	0.1035	-0.1472	-0.0467	0.1956	0.0113	0.0354	0.0501	0.0708	0.289
	0.7671	0.3185	0.5858	0.5872	0.9335	0.802	0.8292	0.6872	0.8926	0.4607	0.6172	0.489	0.5602	0.4643	0.6839	0.9611	0.6048	0.4815	0.7921	0.6373	0.6641	0.4839	0.3182	0.7526	0.1828	0.939	0.8111	0.7353	0.6325	0.0464
MEwhite	0.0826	-0.1811	-0.074	-0.0707	0.1003	0.0713	0.0925	-0.0351	0.0371	-0.0842	-0.0857	-0.1062	-0.1142	-0.1127	-0.1039	-0.0686	-0.1607	-0.1227	-0.1176	-0.1419	-0.0752	0.1546	-0.0981	0.0945	0.1772	-0.0006	0.0105	0.0423	0.0777	0.2665
	0.5766	0.2181	0.617	0.6328	0.4975	0.6299	0.5316	0.8125	0.8022	0.5693	0.5625	0.4723	0.4394	0.4457	0.482	0.643	0.2754	0.4062	0.4262	0.3361	0.6114	0.2942	0.5071	0.5227	0.2282	0.9968	0.9435	0.7755	0.5997	0.0671
MElightcyan1	0.2044	0.1626	0.2763	0.26	0.2111	0.3096	0.3458	0.2664	0.3638	0.3159	0.2945	0.3026	0.2756	0.2153	0.1476	0.1448	0.0862	0.2115	0.1426	0.1404	-0.1332	-0.1648	0.2862	0.1642	-0.1633	-0.0983	0.1856	-0.0184	0.2666	-0.0087
	0.1634	0.2695	0.0573	0.0744	0.1498	0.0322	0.0161	0.0672	0.011	0.0287	0.0421	0.0366	0.058	0.1416	0.3169	0.3261	0.5603	0.149	0.3335	0.3413	0.3667	0.2631	0.0486	0.2648	0.2673	0.5062	0.2066	0.9013	0.067	0.9531
MEroyalblue	-0.1202	-0.0566	-0.1082	-0.1177	-0.0613	-0.0161	-0.0352	-0.0289	0.0177	-0.0865	-0.0447	-0.0673	-0.0729	-0.0705	-0.0418	-0.0967	0.0529	-0.0583	-0.0835	0.0021	0.06	0.1271	-0.0355	0.0852	-0.12	-0.0575	-0.1678	-0.1879	-0.1674	-0.1661
	0.4158	0.7023	0.464	0.4257	0.6791	0.9133	0.8122	0.8452	0.905	0.5588	0.7627	0.6497	0.6225	0.6338	0.778	0.513	0.7212	0.6936	0.5726	0.9884	0.6854	0.3893	0.8105	0.5647	0.4165	0.6978	0.2542	0.201	0.2554	0.2593
MEmediumpurple3	-0.0762	-0.1522	-0.143	-0.1302	0.0606	-0.0288	-0.0404	-0.0062	0.0101	-0.0792	-0.0975	-0.0968	-0.099	-0.0684	-0.1136	-0.1444	-0.1198	-0.1024	-0.1424	-0.1295	0.0699	-0.0839	-0.0788	-0.0552	-0.081	-0.1735	-0.1259	-0.1606	-0.0856	-0.1258
	0.6065	0.3019	0.3323	0.3779	0.6825	0.8458	0.7849	0.9668	0.9459	0.5924	0.5097	0.5126	0.5034	0.6442	0.4422	0.3275	0.4174	0.4886	0.3344	0.3802	0.6367	0.5705	0.5947	0.7095	0.5843	0.2383	0.3939	0.2755	0.563	0.3943
MEsalmon	0.1337	0.1474	0.1976	0.1933	0.0718	-0.1013	0.2158	-0.0473	0.2296	0.237	0.2921	0.2374	0.2681	0.4434	0.1786	0.1414	0.1414	0.3177	0.1401	0.2102	-0.1611	-0.1733	0.2782	0.295	0.096	-0.0748	0.1154	0.0266	0.1776	0.0583
	0.3651	0.3174	0.1781	0.1882	0.6276	0.4933	0.1408	0.7497	0.1165	0.1048	0.0439	0.1042	0.0655	0.0016	0.2246	0.3379	0.3379	0.0278	0.3424	0.1515	0.2742	0.2388	0.0556	0.0418	0.5161	0.6131	0.4348	0.8578	0.2272	0.6939
MEpaleturquoise	0.0085	-0.0623	0.0421	0.0348	0.0394	-0.1035	0.1892	0.1129	0.2353	-0.0081	0.098	0.0177	0.0447	0.0958	-0.0652	-0.0586	0.0407	0.0087	-0.0842	0.01	0.0301	-0.2624	0.0676	0.0252	-0.2493	-0.2133	-0.0333	-0.1884	0.0407	0.0386
	0.9541	0.6738	0.7762	0.8142	0.7906	0.484	0.1978	0.4448	0.1073	0.9562	0.5077	0.9051	0.7627	0.5173	0.6598	0.6924	0.7836	0.9532	0.5693	0.9464	0.8392	0.0716	0.648	0.865	0.0875	0.1456	0.8223	0.1996	0.7835	0.7945
MEskyblue	0.014	-0.0215	0.0191	0.0233	0.0423	-0.0944	0.109	0.0503	0.1759	-0.0142	0.0525	-0.007	0.0042	0.0758	0.038	-0.0863	0.0678	0.005	-0.1194	-0.0001	0.167	-0.161	0.0917	0.0796	-0.1944	-0.1694	-0.068	-0.1422	-0.0171	-0.0232
	0.925	0.8846	0.8976	0.8752	0.7754	0.5234	0.461	0.7342	0.2318	0.9237	0.7232	0.9624	0.9772	0.6085	0.7977	0.5597	0.6468	0.973	0.419	0.9993	0.2565	0.2744	0.5352	0.5908	0.1856	0.2496	0.646	0.3349	0.9083	0.8758
MEyellowgreen	-0.1117	-0.1216	-0.0744	-0.085	-0.0807	-0.2084	0.0391	0.0158	0.0634	-0.0909	0.0041	-0.0483	-0.0187	0.0314	-0.1246	-0.0443	-0.0081	-0.0364	-0.0668	-0.0308	-0.0099	-0.1765	-0.086	-0.0849	-0.1093	-0.1199	-0.1034	-0.1888	-0.0721	0.126
	0.4499	0.4102	0.6153	0.5657	0.5857	0.1552	0.7921	0.9152	0.6687	0.5388	0.9779	0.7447	0.8997	0.8322	0.3989	0.7648	0.9562	0.806	0.6517	0.8352	0.947	0.2301	0.561	0.5662	0.4597	0.417	0.4842	0.1988	0.6265	0.3933
MElightcyan	-0.0867	-0.0514	-0.0206	-0.0387	-0.0639	-0.1939	0.079	-0.0193	0.0429	-0.0035	0.0852	0.0299	0.072	0.1111	-0.0827	0.0581	0.0032	0.039	0.0552	0.0594	-0.0956	-0.1608	-0.0109	-0.035	-0.0716	-0.1502	-0.0238	-0.1594	0.019	0.1905
	0.5579	0.7284	0.8896	0.794	0.6659	0.1867	0.5934	0.8963	0.7721	0.981	0.5646	0.8401	0.6267	0.4523	0.5763	0.6949	0.9829	0.7922	0.7093	0.6885	0.5181	0.2748	0.9412	0.8133	0.6288	0.3083	0.8722	0.2793	0.8982	0.1946
MEred	-0.0447	-0.0451	0.0194	0.0016	0.0241	-0.1334	0.1874	0.0339	0.1646	0.0374	0.1156	0.055	0.0809	0.1115	-0.1079	0.0012	-0.0478	0.0365	0.0034	0.0165	-0.1042	-0.1767	0.0368	0.0476	-0.1533	-0.2425	-0.0362	-0.2032	0.0449	0.1435
	0.7627	0.7611	0.8959	0.9912	0.8706	0.3661	0.2021	0.819	0.2636	0.8009	0.4342	0.7103	0.5847	0.4506	0.4653	0.9937	0.7468	0.8054	0.9817	0.9112	0.4809	0.2295	0.8041	0.7481	0.2981	0.0967	0.8069	0.166	0.7621	0.3306
MEgrey60	-0.0086	-0.0343	0.0424	0.0278	0.0475	-0.1181	0.2013	0.0707	0.2319	0.0851	0.17	0.0931	0.1303	0.2107	-0.032	0.0212	0.0567	0.1009	0.0053	0.0895	-0.0909	-0.1944	0.1594	0.1733	-0.1219	-0.2249	-0.052	-0.1889	0.0182	0.0399
	0.9536	0.8172	0.775	0.8512	0.7485	0.424	0.17	0.6332	0.1127	0.5654	0.2481	0.529	0.3774	0.1505	0.8289	0.886	0.7017	0.4951	0.9713	0.5453	0.5391	0.1854	0.2792	0.2388	0.4091	0.1244	0.7255	0.1986	0.9021	0.7878
MEorangered4	-0.0853	-0.0206	-0.0067	-0.02	-0.0717	-0.2055	0.0792	0.0096	0.0959	-0.0113	0.0819	0.0201	0.0612	0.1248	-0.0259	0.0189	0.0636	0.0408	0.0014	0.0587	0.0277	-0.2286	0.0373	-0.0261	-0.1561	-0.1662	-0.0859	-0.2049	-0.0502	0.0774
	0.5644	0.8894	0.9637	0.8928	0.6284	0.1611	0.5926	0.9486	0.5166	0.9393	0.5801	0.8919	0.6795	0.3982	0.8613	0.8984	0.6677	0.7831	0.9926	0.6921	0.8516	0.1181	0.8015	0.8603	0.2894	0.2589	0.5617	0.1623	0.7345	0.6008

## Sheet: Liver trait correlation matrix
Table S3B. Heatmap showing the correlation matrix between liver modules and phenotypic traits, Related to Figure 6.
Each cell contains the corresponding Pearson coefficient and P-value. Highly positive or negative correlations are marked in red.
Abbreviation: IPGTT, intraperitoneal glucose tolerance tests; ITT, insulin tolerance tests; AUC, area under the curve; glu, glucose; ins, insulin; ALT, alanine aminotransferase; AST, aspartate aminotransferase; ALP, alkaline phosphatase; ALB, albumin; T-CHO, total cholesterol; HDL-C, high-density lipoprotein cholesterol; LDL-C, low-density lipoprotein cholesterol; TG, triglyceride.
Modules	Diet_type	Time_point	Weight	Weight_gain	Energy_intake	Fasting_glucose	IPGTT_AUC_glucose	AUCglu5	AUCglu30	Fasting_insulin	IPGTT_AUC_insulin	AUCins5	AUCins30	ins0/glu0	ins5/glu5	ins30/glu30	ins120/glu120	AUCins5/AUCglu5	AUCins30/AUCglu30	AUCins120/AUCglu120	ins5/ins0	ITT_AUC_glucose	ALT	AST	ALP	ALB	T-CHO	HDL-C	LDL-C	TG
MEdarkgrey	-0.2221	-0.3344	-0.3812	-0.3702	-0.0419	0.0514	-0.1275	0.0019	-0.0499	-0.386	-0.3635	-0.3952	-0.4076	-0.3923	-0.3015	-0.4457	-0.3291	-0.4001	-0.4777	-0.4041	0.1207	0.2701	-0.2649	-0.1767	-0.0017	-0.0389	-0.2795	-0.2365	-0.2574	-0.2981
	0.1292	0.0202	0.0075	0.0096	0.7776	0.7284	0.3879	0.9896	0.7364	0.0067	0.0111	0.0054	0.004	0.0058	0.0373	0.0015	0.0224	0.0048	0.0006	0.0044	0.4139	0.0633	0.0688	0.2295	0.9909	0.7927	0.0544	0.1056	0.0774	0.0396
MEpink	-0.2149	-0.2795	-0.311	-0.3034	-0.0948	0.1234	-0.1156	0.1443	0.0091	-0.3987	-0.3452	-0.3857	-0.3806	-0.3916	-0.2974	-0.4249	-0.2482	-0.4062	-0.4639	-0.3705	0.114	0.1587	-0.2347	-0.1887	-0.0862	-0.0528	-0.2927	-0.2328	-0.3145	-0.3194
	0.1423	0.0544	0.0314	0.0361	0.5216	0.4033	0.434	0.3279	0.9509	0.005	0.0163	0.0068	0.0076	0.0059	0.0401	0.0026	0.089	0.0042	0.0009	0.0095	0.4405	0.2814	0.1083	0.199	0.5602	0.7217	0.0435	0.1113	0.0295	0.0269
MEmediumpurple3	-0.2813	-0.241	-0.3331	-0.3312	-0.1893	0.0036	-0.2393	0.0847	-0.1341	-0.4471	-0.4006	-0.4349	-0.4225	-0.3927	-0.2919	-0.3707	-0.2009	-0.4196	-0.4383	-0.3216	0.143	0.1767	-0.2934	-0.2705	-0.1739	-0.1175	-0.3713	-0.3044	-0.3879	-0.2602
MEmediumpurple3	0.0527	0.099	0.0207	0.0215	0.1974	0.9806	0.1014	0.5669	0.3636	0.0014	0.0048	0.002	0.0028	0.0058	0.0441	0.0095	0.1708	0.003	0.0018	0.0258	0.3323	0.2297	0.043	0.063	0.2372	0.4262	0.0094	0.0354	0.0064	0.0741
MEmidnightblue	-0.2873	-0.2916	-0.3946	-0.3868	-0.1391	-0.0314	-0.2517	0.0044	-0.1594	-0.4666	-0.4184	-0.4592	-0.4508	-0.4138	-0.3119	-0.408	-0.2478	-0.434	-0.4688	-0.3527	0.1578	0.263	-0.3233	-0.2732	-0.0931	-0.0856	-0.3707	-0.2883	-0.3771	-0.3283
MEmidnightblue	0.0477	0.0444	0.0055	0.0066	0.3457	0.832	0.0844	0.9765	0.2793	0.0008	0.0031	0.001	0.0013	0.0035	0.0309	0.004	0.0895	0.0021	0.0008	0.014	0.284	0.0709	0.025	0.0603	0.529	0.563	0.0095	0.0469	0.0082	0.0227
MEsalmon4	-0.204	-0.0633	-0.1721	-0.1766	-0.107	-0.0043	-0.0886	0.0191	0.0236	-0.2834	-0.1535	-0.2378	-0.1871	-0.2078	-0.0599	-0.2112	-0.0004	-0.2029	-0.2377	-0.1001	0.1786	0.1444	-0.1331	-0.1617	-0.0511	-0.0114	-0.2257	-0.1441	-0.2675	-0.4035
MEsalmon4	0.1642	0.6693	0.2422	0.2298	0.4691	0.9767	0.5492	0.8974	0.8733	0.051	0.2977	0.1037	0.2028	0.1563	0.6857	0.1496	0.9979	0.1667	0.1038	0.4984	0.2244	0.3275	0.3673	0.2722	0.7302	0.9388	0.1229	0.3286	0.0661	0.0045
MEdarkolivegreen	-0.2257	-0.1588	-0.2706	-0.2684	-0.1205	-0.0796	-0.1899	-0.0292	-0.1037	-0.3518	-0.2578	-0.3255	-0.2913	-0.2568	-0.1525	-0.2312	-0.0708	-0.2714	-0.2976	-0.1506	0.1314	0.2168	-0.2255	-0.2357	-0.0763	-0.073	-0.2955	-0.2317	-0.3092	-0.3581
MEdarkolivegreen	0.1229	0.281	0.0628	0.0651	0.4146	0.5907	0.196	0.8438	0.4832	0.0142	0.0769	0.024	0.0445	0.0781	0.3009	0.1139	0.6325	0.062	0.04	0.307	0.3733	0.1388	0.1233	0.1069	0.6063	0.6218	0.0414	0.113	0.0325	0.0125
MElightsteelblue1	-0.2068	-0.137	-0.2273	-0.2299	-0.1307	-0.0378	-0.1635	0.0285	-0.0474	-0.3364	-0.2304	-0.2993	-0.257	-0.245	-0.0985	-0.2207	-0.0246	-0.2546	-0.2825	-0.1356	0.1631	0.1544	-0.1844	-0.2187	-0.098	-0.0613	-0.2814	-0.2105	-0.3183	-0.3596
MElightsteelblue1	0.1585	0.3533	0.1202	0.116	0.376	0.7987	0.2668	0.8474	0.7493	0.0194	0.1152	0.0388	0.0778	0.0933	0.5056	0.1318	0.8681	0.0807	0.0517	0.358	0.2679	0.2946	0.2095	0.1353	0.5074	0.6791	0.0527	0.151	0.0274	0.0121
MEdarkgreen	-0.221	-0.2145	-0.2984	-0.2933	-0.0144	0.0076	-0.0784	-0.0668	0.0114	-0.2907	-0.1936	-0.2688	-0.2519	-0.2529	-0.0783	-0.3156	-0.141	-0.2427	-0.332	-0.2202	0.2126	0.2473	-0.1527	-0.0886	0.1354	0.0471	-0.2477	-0.1747	-0.2652	-0.3882
MEdarkgreen	0.1312	0.1433	0.0394	0.043	0.9224	0.9592	0.5963	0.6519	0.9389	0.045	0.1873	0.0647	0.0842	0.0829	0.5969	0.0289	0.3391	0.0965	0.0211	0.1326	0.1468	0.0902	0.3	0.5494	0.3589	0.7505	0.0895	0.2351	0.0685	0.0064
MEred	-0.2721	-0.1797	-0.3057	-0.2972	-0.0772	0.0237	-0.0911	-0.0089	0.0161	-0.3174	-0.2318	-0.3015	-0.2934	-0.3074	-0.15	-0.3668	-0.1825	-0.301	-0.3857	-0.2693	0.1941	0.2872	-0.1705	-0.1514	0.0475	0.0117	-0.2931	-0.2175	-0.307	-0.3958
MEred	0.0613	0.2216	0.0346	0.0403	0.6019	0.8731	0.5382	0.9519	0.9137	0.0279	0.1129	0.0373	0.0429	0.0335	0.309	0.0103	0.2144	0.0376	0.0068	0.0642	0.1861	0.0478	0.2467	0.3042	0.7484	0.9373	0.0432	0.1375	0.0338	0.0054
MEcyan	-0.2343	-0.0685	-0.2138	-0.2098	-0.0964	-0.0694	-0.1038	-0.0625	-0.0168	-0.2787	-0.1624	-0.2426	-0.2112	-0.2062	-0.0908	-0.227	-0.0471	-0.2006	-0.2557	-0.1198	0.1597	0.2027	-0.1513	-0.1792	-0.0341	-0.0293	-0.2588	-0.2003	-0.2739	-0.4474
MEcyan	0.109	0.6436	0.1446	0.1523	0.5146	0.6392	0.4825	0.673	0.9095	0.0551	0.2702	0.0966	0.1495	0.1598	0.5391	0.1208	0.7507	0.1716	0.0795	0.4173	0.2784	0.167	0.3045	0.2229	0.818	0.8431	0.0757	0.1723	0.0596	0.0014
MEivory	-0.2196	-0.1721	-0.28	-0.2706	-0.0658	-0.0408	-0.1041	-0.0903	-0.0596	-0.3048	-0.2219	-0.2916	-0.2757	-0.2696	-0.1727	-0.286	-0.1565	-0.2612	-0.3145	-0.2076	0.1239	0.2938	-0.1926	-0.1699	-0.0007	-0.0307	-0.2355	-0.1954	-0.2214	-0.3777
MEivory	0.1337	0.2421	0.0539	0.0628	0.6567	0.783	0.4814	0.5418	0.6875	0.0351	0.1295	0.0443	0.0578	0.0639	0.2404	0.0487	0.2882	0.073	0.0295	0.1568	0.4016	0.0427	0.1898	0.2484	0.9962	0.8358	0.1072	0.1831	0.1305	0.0081
MEyellow	-0.2627	-0.212	-0.3228	-0.3132	-0.0933	0.0137	-0.1265	-0.0007	-0.0342	-0.3789	-0.2946	-0.3615	-0.3477	-0.3481	-0.2434	-0.3777	-0.2039	-0.3502	-0.4119	-0.2928	0.1504	0.2683	-0.2362	-0.2127	-0.042	-0.0302	-0.2848	-0.2293	-0.2883	-0.406
MEyellow	0.0712	0.1479	0.0252	0.0302	0.5283	0.9266	0.3916	0.9964	0.8173	0.0079	0.0421	0.0116	0.0155	0.0153	0.0954	0.0081	0.1645	0.0147	0.0036	0.0434	0.3075	0.0652	0.106	0.1467	0.7767	0.8387	0.0498	0.1169	0.0469	0.0042
MEplum1	-0.193	-0.2578	-0.2747	-0.2632	-0.0425	0.1834	-0.0231	0.1353	0.0737	-0.3302	-0.254	-0.3169	-0.3079	-0.3575	-0.2349	-0.4067	-0.227	-0.352	-0.4178	-0.3291	0.123	0.2241	-0.1664	-0.085	0.0085	-0.0044	-0.2258	-0.1736	-0.2424	-0.3414
MEplum1	0.1888	0.0769	0.0588	0.0707	0.7741	0.2121	0.8761	0.3593	0.6187	0.0219	0.0815	0.0282	0.0333	0.0126	0.108	0.0041	0.1208	0.0141	0.0031	0.0224	0.4048	0.1257	0.2582	0.5659	0.9542	0.9765	0.1227	0.238	0.0969	0.0176
MEthistle2	-0.2059	-0.1673	-0.2544	-0.2464	-0.0221	0.054	-0.0557	-0.0213	0.0408	-0.2816	-0.1967	-0.256	-0.2478	-0.2562	-0.1027	-0.3533	-0.1578	-0.231	-0.3445	-0.2426	0.1882	0.2011	-0.1055	-0.0416	-0.0021	0.0154	-0.2185	-0.172	-0.2198	-0.4182
MEthistle2	0.1603	0.2557	0.081	0.0913	0.8812	0.7156	0.707	0.886	0.7833	0.0525	0.1803	0.079	0.0895	0.0788	0.4872	0.0138	0.2841	0.1142	0.0165	0.0967	0.2003	0.1706	0.4755	0.779	0.9886	0.9175	0.1358	0.2425	0.1333	0.0031
MEbisque4	-0.214	-0.2678	-0.3259	-0.3235	-0.0481	0.0371	-0.1163	0.0586	0.0289	-0.3316	-0.2838	-0.3257	-0.3285	-0.311	-0.1632	-0.3861	-0.2039	-0.3281	-0.427	-0.3148	0.1403	0.1903	-0.1933	-0.1591	-0.012	-0.0554	-0.3477	-0.2749	-0.3687	-0.3434
MEbisque4	0.1441	0.0658	0.0238	0.0249	0.7453	0.8021	0.4313	0.6926	0.8454	0.0213	0.0506	0.0239	0.0226	0.0314	0.2677	0.0067	0.1646	0.0228	0.0025	0.0293	0.3416	0.195	0.1881	0.2801	0.9357	0.7083	0.0155	0.0586	0.0099	0.0169
MEturquoise	-0.2648	-0.2003	-0.3019	-0.297	-0.1205	0.0366	-0.1212	0.0585	0.0038	-0.375	-0.2806	-0.3495	-0.3322	-0.3362	-0.2067	-0.3694	-0.1616	-0.3433	-0.411	-0.2774	0.1598	0.2056	-0.2096	-0.2064	-0.0545	-0.039	-0.321	-0.2589	-0.3409	-0.4138
MEturquoise	0.0689	0.1722	0.037	0.0403	0.4144	0.8051	0.4119	0.6931	0.9798	0.0086	0.0534	0.0149	0.0211	0.0195	0.1586	0.0098	0.2725	0.0169	0.0037	0.0562	0.278	0.1609	0.1528	0.1592	0.7127	0.7923	0.0261	0.0756	0.0177	0.0035
MEgreenyellow	-0.2057	-0.1889	-0.2428	-0.2468	-0.0841	0.0739	-0.0606	0.0862	0.0794	-0.3155	-0.2223	-0.2911	-0.2683	-0.2861	-0.1472	-0.348	-0.1297	-0.292	-0.3747	-0.2541	0.1489	0.1469	-0.1374	-0.1428	-0.0523	-0.0146	-0.266	-0.2031	-0.2947	-0.3408
MEgreenyellow	0.1606	0.1986	0.0964	0.0908	0.5699	0.6176	0.6826	0.5601	0.5916	0.0289	0.1288	0.0447	0.0652	0.0487	0.318	0.0154	0.3798	0.044	0.0087	0.0813	0.3125	0.319	0.3518	0.3329	0.7239	0.9214	0.0676	0.1662	0.042	0.0178
MElightpink4	-0.2139	-0.1618	-0.2487	-0.247	-0.0083	0.0739	-0.0481	0.0367	0.0897	-0.2753	-0.1904	-0.2553	-0.2499	-0.2773	-0.0984	-0.3528	-0.1243	-0.2657	-0.3626	-0.2354	0.1897	0.2113	-0.127	-0.0995	0.0051	0.0255	-0.2733	-0.1762	-0.3102	-0.4058
MElightpink4	0.1443	0.2719	0.0882	0.0906	0.9551	0.6177	0.7453	0.8044	0.5443	0.0582	0.1949	0.0799	0.0867	0.0564	0.5056	0.0139	0.4	0.0679	0.0113	0.1073	0.1964	0.1494	0.3896	0.5012	0.9726	0.8636	0.0601	0.2308	0.0319	0.0042
MEroyalblue	-0.2293	-0.1668	-0.2867	-0.2888	-0.1902	-0.153	-0.3204	-0.102	-0.2886	-0.3771	-0.3369	-0.3606	-0.3335	-0.2511	-0.091	-0.1614	-0.0878	-0.2653	-0.2577	-0.1487	0.2157	0.1952	-0.2842	-0.2652	-0.1195	-0.1639	-0.3318	-0.2812	-0.3244	-0.121
MEroyalblue	0.117	0.2572	0.0482	0.0465	0.1955	0.2993	0.0264	0.4902	0.0467	0.0082	0.0192	0.0118	0.0205	0.0851	0.5387	0.273	0.5527	0.0683	0.0771	0.313	0.141	0.1838	0.0503	0.0685	0.4183	0.2655	0.0212	0.0529	0.0245	0.4128
MEdarkred	-0.1053	-0.2351	-0.2096	-0.2177	-0.0471	0.1018	-0.1325	0.1091	-0.0383	-0.2094	-0.2291	-0.2226	-0.234	-0.2288	-0.0718	-0.2312	-0.1201	-0.2417	-0.2687	-0.2191	0.0928	0.1023	-0.1345	-0.1489	-0.0363	-0.0137	-0.1944	-0.1309	-0.2357	0.0281
MEdarkred	0.4761	0.1078	0.1528	0.1372	0.7505	0.491	0.3694	0.4603	0.7961	0.1532	0.1172	0.1283	0.1094	0.1178	0.6275	0.1139	0.4161	0.0979	0.0648	0.1347	0.5306	0.4889	0.362	0.3126	0.8066	0.9265	0.1854	0.3752	0.1068	0.8494
MEplum2	-0.1605	-0.1341	-0.2085	-0.2177	-0.1243	-0.0649	-0.2456	-0.0635	-0.1886	-0.2514	-0.2235	-0.2388	-0.2211	-0.1853	0.0192	-0.131	-0.0015	-0.1816	-0.1786	-0.0934	0.1894	0.1741	-0.158	-0.1621	-0.0313	-0.0163	-0.2294	-0.1364	-0.2728	-0.0723
MEplum2	0.2758	0.3636	0.1551	0.1371	0.3997	0.661	0.0924	0.6683	0.1992	0.0848	0.1267	0.1022	0.1311	0.2074	0.8971	0.3749	0.9919	0.2167	0.2245	0.5277	0.1974	0.2365	0.2836	0.271	0.8329	0.9126	0.1168	0.3552	0.0607	0.6255
MEdarkorange2	-0.1586	-0.0513	-0.1265	-0.1322	-0.0585	0.0435	-0.0458	0.0601	0.0606	-0.1311	-0.0528	-0.1092	-0.0895	-0.1235	0.0496	-0.1325	0.0442	-0.1176	-0.1477	-0.0418	0.1281	0.1382	-0.046	-0.1095	0.0313	0.0727	-0.1752	-0.1002	-0.2271	-0.2151
MEdarkorange2	0.2815	0.7293	0.3914	0.3705	0.693	0.769	0.7571	0.6848	0.6825	0.3743	0.7214	0.4599	0.5454	0.403	0.7379	0.3693	0.7654	0.426	0.3163	0.7779	0.3854	0.349	0.7562	0.4587	0.8326	0.6236	0.2336	0.4981	0.1207	0.142
MEdarkorange	-0.1659	-0.2108	-0.2353	-0.2416	-0.1004	0.0681	-0.1364	0.0984	-0.0186	-0.3046	-0.2401	-0.2877	-0.2611	-0.2603	-0.0867	-0.2591	-0.0846	-0.272	-0.3106	-0.1988	0.1397	0.1563	-0.155	-0.178	-0.0466	-0.0097	-0.233	-0.1673	-0.2749	-0.1885
MEdarkorange	0.2598	0.1504	0.1074	0.0981	0.497	0.6455	0.3552	0.506	0.9003	0.0353	0.1002	0.0474	0.0731	0.0739	0.5581	0.0754	0.5677	0.0615	0.0316	0.1756	0.3435	0.2889	0.293	0.2262	0.753	0.9476	0.1111	0.2557	0.0586	0.1995
MEpalevioletred3	-0.1691	-0.1888	-0.2322	-0.2356	-0.0239	0.0617	-0.0873	0.0763	0.0506	-0.2406	-0.1789	-0.2278	-0.2243	-0.2331	-0.019	-0.274	-0.0708	-0.236	-0.3145	-0.1879	0.1805	0.165	-0.1054	-0.1258	-0.002	-0.003	-0.2836	-0.192	-0.3321	-0.2644
MEpalevioletred3	0.2506	0.1988	0.1122	0.107	0.8721	0.6768	0.5552	0.6062	0.7327	0.0996	0.2238	0.1194	0.1254	0.1109	0.8979	0.0595	0.6326	0.1063	0.0295	0.201	0.2194	0.2623	0.4759	0.3942	0.9891	0.9836	0.0507	0.191	0.0211	0.0694
MElightyellow	-0.1034	-0.077	-0.131	-0.1192	-0.0638	-0.1078	-0.1358	-0.061	-0.1925	-0.1986	-0.2589	-0.2105	-0.2519	-0.2093	-0.2536	-0.2063	-0.2799	-0.2084	-0.2129	-0.2704	0.1389	0.0134	-0.1577	-0.11	-0.1738	-0.1812	-0.1444	-0.1563	-0.096	0.0171
MElightyellow	0.4843	0.603	0.3746	0.4195	0.6668	0.4656	0.3574	0.6803	0.19	0.1759	0.0756	0.151	0.0841	0.1534	0.082	0.1595	0.054	0.1551	0.1462	0.0631	0.3463	0.928	0.2844	0.4566	0.2374	0.2177	0.3274	0.2888	0.5164	0.9082
MEnavajowhite2	-0.2223	-0.0342	-0.2027	-0.1882	-0.1194	-0.143	-0.2323	-0.0993	-0.2387	-0.2385	-0.3099	-0.2472	-0.3001	-0.2367	-0.2369	-0.2767	-0.2844	-0.2356	-0.268	-0.3015	0.2707	-0.001	-0.1976	-0.1731	-0.1672	-0.148	-0.2304	-0.1989	-0.2082	-0.022
MEnavajowhite2	0.1289	0.8177	0.1671	0.2002	0.4188	0.3321	0.1121	0.5018	0.1023	0.1026	0.0321	0.0902	0.0382	0.1053	0.1049	0.057	0.0501	0.107	0.0655	0.0373	0.0628	0.9946	0.1783	0.2392	0.256	0.3155	0.1151	0.1753	0.1557	0.882
MEskyblue2	-0.1445	-0.0701	-0.1221	-0.1218	-0.1694	0.0413	-0.0342	0.0933	0.0307	-0.1709	-0.2302	-0.2077	-0.2401	-0.2173	-0.3004	-0.2887	-0.2303	-0.2598	-0.3093	-0.2871	-0.0664	0.1157	-0.1625	-0.2763	-0.2192	-0.0107	-0.1272	-0.1211	-0.1048	0.0154
MEskyblue2	0.327	0.6359	0.4082	0.4097	0.2498	0.7806	0.8173	0.5283	0.8359	0.2455	0.1154	0.1566	0.1003	0.1379	0.038	0.0466	0.1153	0.0746	0.0324	0.0478	0.6537	0.4335	0.2699	0.0573	0.1344	0.9422	0.3888	0.4123	0.4785	0.9174
MEblack	0.0362	-0.2022	-0.1177	-0.1166	0.1029	0.0501	-0.0542	-0.0886	-0.1247	0.0415	-0.132	-0.0204	-0.0953	-0.0678	-0.0926	-0.1191	-0.259	-0.0556	-0.0631	-0.2138	-0.0748	0.0142	-0.0811	0.0175	0.0637	-0.0192	0.0126	0.005	0.0505	0.3094
MEblack	0.807	0.1681	0.4258	0.4299	0.4863	0.735	0.7144	0.5491	0.3985	0.7795	0.3712	0.8903	0.5195	0.6472	0.5311	0.4201	0.0755	0.7075	0.6699	0.1446	0.6134	0.9235	0.5837	0.9059	0.6672	0.8969	0.9321	0.9733	0.7332	0.0324
MEskyblue	-0.1738	-0.4293	-0.4073	-0.414	-0.017	0.0252	-0.2609	-0.0138	-0.2467	-0.3348	-0.4117	-0.3765	-0.4016	-0.3883	-0.346	-0.356	-0.3304	-0.4056	-0.3564	-0.3941	0.0059	0.1863	-0.2753	-0.0891	0.0774	-0.004	-0.2704	-0.1886	-0.2684	0.0578
MEskyblue	0.2375	0.0023	0.0041	0.0034	0.9088	0.8652	0.0732	0.9258	0.0909	0.02	0.0036	0.0083	0.0047	0.0064	0.016	0.013	0.0218	0.0042	0.0129	0.0056	0.9681	0.2049	0.0583	0.5471	0.6008	0.9786	0.063	0.1992	0.0651	0.6963
MEfloralwhite	-0.0549	-0.2536	-0.208	-0.2179	-0.0166	0.0266	-0.1742	-0.0169	-0.1723	-0.0997	-0.2104	-0.1392	-0.1762	-0.1368	-0.0493	-0.1324	-0.1756	-0.1425	-0.1373	-0.1939	0.0206	0.0753	-0.128	-0.0992	0.0305	-0.0332	-0.1219	-0.1009	-0.1203	0.2479
MEfloralwhite	0.7109	0.082	0.156	0.1368	0.9111	0.8576	0.2364	0.9094	0.2417	0.5	0.1513	0.3455	0.231	0.3539	0.7394	0.3697	0.2327	0.3341	0.352	0.1867	0.8896	0.6108	0.3861	0.5022	0.8368	0.8228	0.4091	0.495	0.4153	0.0893
MElightgreen	-0.1008	-0.3041	-0.2723	-0.2713	-0.008	0.0246	-0.2141	-0.0309	-0.2316	-0.1582	-0.3025	-0.2102	-0.2739	-0.2292	-0.1968	-0.2321	-0.2799	-0.2375	-0.2239	-0.3009	0.0019	0.1048	-0.2179	-0.1318	0.0032	-0.0497	-0.1739	-0.1233	-0.17	0.2183
MElightgreen	0.4956	0.0356	0.0612	0.0621	0.9572	0.868	0.1439	0.8347	0.1132	0.2829	0.0367	0.1516	0.0596	0.1172	0.1801	0.1124	0.054	0.1041	0.1261	0.0377	0.9895	0.4786	0.1368	0.3719	0.9827	0.7375	0.2371	0.4037	0.2481	0.1361
MEthistle1	-0.3653	-0.2069	-0.3754	-0.3755	-0.2427	-0.0421	-0.2844	0.0139	-0.1697	-0.4275	-0.4257	-0.4332	-0.4453	-0.4244	-0.2896	-0.4356	-0.2777	-0.4416	-0.4702	-0.3898	0.2512	0.2553	-0.2902	-0.2503	-0.0851	-0.0222	-0.3951	-0.3036	-0.3967	-0.1473
MEthistle1	0.0107	0.1582	0.0086	0.0085	0.0966	0.7763	0.0501	0.925	0.2488	0.0024	0.0026	0.0021	0.0015	0.0026	0.0459	0.002	0.056	0.0017	0.0007	0.0062	0.085	0.08	0.0454	0.0861	0.5654	0.881	0.0055	0.0359	0.0052	0.3177
MElightcyan1	-0.0139	-0.2665	-0.1929	-0.1776	0.1132	0.0258	-0.1223	-0.0407	-0.123	-0.2809	-0.3015	-0.3108	-0.3316	-0.285	-0.3008	-0.3249	-0.2308	-0.3154	-0.341	-0.3218	0.0334	0.0942	-0.212	-0.0236	0.0611	0.0772	-0.1348	0.058	-0.1921	0.0026
MElightcyan1	0.9254	0.0671	0.1889	0.2273	0.4437	0.8617	0.4075	0.7835	0.4051	0.0531	0.0373	0.0315	0.0213	0.0496	0.0378	0.0242	0.1145	0.029	0.0177	0.0257	0.8214	0.5241	0.1481	0.8734	0.6798	0.6021	0.3611	0.6953	0.191	0.9863
MEsteelblue	-0.2504	-0.3202	-0.3934	-0.3939	-0.1337	-0.0458	-0.3437	-0.0252	-0.3085	-0.3539	-0.4202	-0.3764	-0.4048	-0.3385	-0.2577	-0.2928	-0.2408	-0.3598	-0.3371	-0.3103	0.0965	0.1814	-0.3158	-0.2227	-0.0643	-0.1048	-0.3507	-0.2728	-0.3559	-0.0031
MEsteelblue	0.0861	0.0265	0.0057	0.0056	0.3649	0.757	0.0168	0.8649	0.0329	0.0136	0.0029	0.0084	0.0043	0.0186	0.077	0.0434	0.0992	0.012	0.0191	0.0318	0.514	0.2172	0.0288	0.1281	0.6644	0.4784	0.0145	0.0607	0.013	0.9833
MEdarkmagenta	-0.2812	-0.3585	-0.4163	-0.4146	-0.1287	0.0422	-0.2734	0.0767	-0.1817	-0.4093	-0.4467	-0.4302	-0.4514	-0.4211	-0.3575	-0.4175	-0.3028	-0.4496	-0.4561	-0.4064	0.0862	0.1918	-0.3234	-0.2507	-0.0877	-0.0421	-0.3518	-0.2663	-0.3705	-0.112
MEdarkmagenta	0.0528	0.0123	0.0033	0.0034	0.3834	0.7758	0.0601	0.6041	0.2165	0.0039	0.0015	0.0023	0.0013	0.0029	0.0126	0.0032	0.0364	0.0013	0.0011	0.0042	0.56	0.1916	0.0249	0.0856	0.5535	0.7765	0.0142	0.0673	0.0095	0.4487
MEmagenta	-0.2424	-0.3287	-0.3799	-0.3817	-0.1355	0.0258	-0.2942	0.0704	-0.1993	-0.3894	-0.41	-0.4009	-0.4107	-0.3772	-0.2441	-0.331	-0.218	-0.3989	-0.3962	-0.3242	0.1225	0.1967	-0.2921	-0.2428	-0.0665	-0.0662	-0.3503	-0.2579	-0.3819	-0.0872
MEmagenta	0.0969	0.0225	0.0077	0.0074	0.3583	0.8618	0.0424	0.6344	0.1746	0.0062	0.0038	0.0047	0.0037	0.0082	0.0945	0.0216	0.1366	0.005	0.0053	0.0246	0.4069	0.1802	0.0439	0.0964	0.6532	0.6546	0.0147	0.0768	0.0074	0.5556
MEpaleturquoise	-0.1465	-0.4874	-0.433	-0.4264	0.081	0.0871	-0.2377	0.0436	-0.162	-0.3903	-0.4335	-0.4251	-0.4534	-0.4383	-0.371	-0.4278	-0.3117	-0.4614	-0.4538	-0.425	0.0236	0.2118	-0.3281	-0.1047	0.1101	0.0895	-0.273	-0.0983	-0.3265	-0.034
MEpaleturquoise	0.3205	0.0004	0.0021	0.0025	0.5842	0.5559	0.1038	0.7687	0.2714	0.0061	0.0021	0.0026	0.0012	0.0018	0.0094	0.0024	0.0311	0.001	0.0012	0.0026	0.8733	0.1484	0.0228	0.4789	0.4564	0.5453	0.0605	0.5063	0.0235	0.8184
MEbrown	-0.2699	-0.3219	-0.3882	-0.382	-0.0907	-0.0318	-0.2848	-0.0052	-0.2435	-0.3576	-0.4256	-0.3859	-0.4276	-0.3708	-0.3503	-0.3957	-0.3216	-0.4002	-0.4125	-0.3973	0.1135	0.1519	-0.3092	-0.2258	-0.0791	-0.0476	-0.3129	-0.2308	-0.3178	-0.0534
MEbrown	0.0636	0.0257	0.0064	0.0074	0.54	0.83	0.0498	0.9719	0.0953	0.0126	0.0026	0.0068	0.0024	0.0095	0.0147	0.0054	0.0258	0.0048	0.0036	0.0052	0.4422	0.3028	0.0325	0.1229	0.5931	0.748	0.0304	0.1145	0.0277	0.7187
MEyellowgreen	-0.2455	-0.29	-0.35	-0.342	-0.0508	0.0093	-0.2296	0.0096	-0.1838	-0.3092	-0.3604	-0.3314	-0.3659	-0.3195	-0.3016	-0.3528	-0.2708	-0.3467	-0.3658	-0.3428	0.072	0.1074	-0.2774	-0.2344	-0.0446	0.0063	-0.2834	-0.189	-0.3118	-0.0764
MEyellowgreen	0.0926	0.0455	0.0147	0.0173	0.7315	0.9499	0.1165	0.9481	0.2111	0.0325	0.0119	0.0214	0.0105	0.0268	0.0373	0.0139	0.0627	0.0158	0.0106	0.0171	0.6269	0.4675	0.0562	0.1088	0.7634	0.9659	0.051	0.1981	0.031	0.6056
MEblue	-0.1908	-0.2383	-0.2866	-0.2826	-0.0915	-0.0625	-0.2535	-0.0867	-0.2802	-0.2584	-0.3601	-0.2991	-0.3502	-0.2938	-0.2884	-0.3175	-0.2866	-0.3066	-0.3003	-0.3387	0.1027	0.1183	-0.2234	-0.1406	-0.0436	-0.0181	-0.2226	-0.1546	-0.212	0.0352
MEblue	0.1939	0.1029	0.0483	0.0517	0.5361	0.6729	0.0821	0.5579	0.0538	0.0762	0.0119	0.0389	0.0147	0.0427	0.0468	0.0279	0.0483	0.0341	0.0381	0.0185	0.4871	0.4234	0.1268	0.3405	0.7683	0.903	0.1284	0.294	0.148	0.8122
MEdarkseagreen4	-0.2731	-0.2998	-0.3811	-0.3794	-0.1512	-0.0533	-0.2953	-0.038	-0.2426	-0.4284	-0.4567	-0.4529	-0.4756	-0.4221	-0.392	-0.4467	-0.2851	-0.4517	-0.4596	-0.4063	0.116	0.1857	-0.2896	-0.1867	-0.0461	-0.0242	-0.3614	-0.2451	-0.3664	-0.187
MEdarkseagreen4	0.0604	0.0384	0.0075	0.0078	0.3048	0.7191	0.0416	0.7976	0.0966	0.0024	0.0011	0.0012	0.0006	0.0028	0.0059	0.0015	0.0495	0.0013	0.001	0.0042	0.4325	0.2063	0.0458	0.2039	0.7559	0.8702	0.0116	0.0932	0.0104	0.2032
MEpurple	-0.2971	-0.2326	-0.3477	-0.3413	-0.1814	-0.0594	-0.2964	-0.0094	-0.2431	-0.3703	-0.4267	-0.3931	-0.4281	-0.3753	-0.3466	-0.4031	-0.299	-0.4025	-0.4148	-0.3894	0.161	0.1582	-0.2699	-0.2131	-0.1035	-0.0457	-0.3433	-0.2542	-0.3465	-0.105
MEpurple	0.0403	0.1117	0.0155	0.0176	0.2172	0.6883	0.0408	0.9494	0.0959	0.0096	0.0025	0.0057	0.0024	0.0086	0.0158	0.0045	0.039	0.0046	0.0034	0.0062	0.2743	0.2827	0.0636	0.1459	0.4838	0.7576	0.0169	0.0812	0.0158	0.4777
MEwhite	-0.0881	-0.1158	-0.0813	-0.0681	-0.0921	0.2107	0.0151	0.2558	0.0371	-0.1972	-0.1832	-0.1905	-0.1963	-0.2489	-0.252	-0.2016	-0.1738	-0.2575	-0.236	-0.2209	-0.0387	-0.0059	-0.1201	-0.1893	-0.1364	-0.1043	-0.0634	-0.1209	-0.064	-0.1216
MEwhite	0.5516	0.4333	0.5829	0.6457	0.5336	0.1506	0.9188	0.0793	0.8022	0.179	0.2126	0.1946	0.1812	0.0881	0.0841	0.1694	0.2376	0.0772	0.1064	0.1313	0.7942	0.9685	0.4161	0.1975	0.3553	0.4807	0.6685	0.4129	0.6656	0.4104
MEorangered4	-0.1203	-0.2101	-0.1655	-0.1588	-0.0966	0.1735	-0.0058	0.238	0.0975	-0.2949	-0.2517	-0.2827	-0.2795	-0.3073	-0.289	-0.3532	-0.2209	-0.3356	-0.379	-0.3348	0.0425	0.0142	-0.1418	-0.109	-0.0974	-0.0466	-0.1825	-0.1569	-0.2147	-0.1734
MEorangered4	0.4155	0.1517	0.2609	0.2811	0.5138	0.2383	0.9687	0.1033	0.5097	0.0419	0.0844	0.0515	0.0543	0.0336	0.0463	0.0138	0.1314	0.0197	0.0079	0.02	0.7743	0.9237	0.3364	0.4608	0.5102	0.7532	0.2145	0.287	0.1428	0.2386
MEskyblue3	-0.0256	-0.2029	-0.1048	-0.0895	-0.061	0.2646	0.0296	0.2579	0.0484	-0.2118	-0.2038	-0.2083	-0.2127	-0.2716	-0.266	-0.2803	-0.2236	-0.2693	-0.2674	-0.2882	-0.011	0.0363	-0.0931	-0.0144	-0.0638	-0.0435	-0.0544	-0.0682	-0.0674	-0.0851
MEskyblue3	0.8626	0.1667	0.4782	0.5454	0.6806	0.0692	0.8417	0.0768	0.7438	0.1484	0.1647	0.1555	0.1466	0.0619	0.0676	0.0536	0.1266	0.0642	0.0662	0.047	0.941	0.8063	0.5291	0.9224	0.6666	0.7693	0.7132	0.645	0.649	0.5655
MEcoral2	0.0671	-0.1095	0.0178	0.0257	0.0059	0.1896	0.0807	0.1645	0.0539	0.0106	-0.0818	-0.0177	-0.0634	-0.0849	-0.1712	-0.1314	-0.2049	-0.0969	-0.0899	-0.2129	-0.1307	-0.109	-0.0268	0.0448	0.0056	-0.0055	0.0465	0.0329	0.0324	0.213
MEcoral2	0.6503	0.4589	0.9043	0.8622	0.9682	0.1968	0.5855	0.2639	0.7162	0.9432	0.5806	0.9052	0.6688	0.566	0.2447	0.3732	0.1624	0.5124	0.5433	0.1463	0.3759	0.4608	0.8564	0.7624	0.9697	0.9702	0.7539	0.8245	0.8269	0.1461
MEdarkslateblue	-0.0595	-0.3008	-0.2034	-0.203	-0.0142	0.1538	-0.0454	0.1292	-0.0103	-0.2044	-0.2688	-0.229	-0.2639	-0.2569	-0.2694	-0.3165	-0.2983	-0.2785	-0.3121	-0.3592	-0.0356	0.0094	-0.1607	-0.0667	-0.0103	-0.0206	-0.129	-0.1036	-0.1448	0.057
MEdarkslateblue	0.6878	0.0377	0.1655	0.1665	0.9239	0.2965	0.7591	0.3813	0.9448	0.1635	0.0647	0.1174	0.07	0.078	0.064	0.0284	0.0394	0.0553	0.0308	0.0122	0.8101	0.9494	0.2751	0.6525	0.9446	0.8894	0.3822	0.4833	0.3261	0.7005
MElavenderblush3	-0.0601	0.1278	0.0726	0.0561	-0.1866	-0.0927	-0.0399	-0.0738	-0.1491	-0.056	-0.0191	-0.0243	-0.0444	-0.0467	-0.0103	-0.0575	-0.055	-0.0117	0.0194	-0.0424	0.0321	-0.028	-0.0109	-0.0869	-0.1162	0.0338	0.0343	-0.0735	0.0929	-0.1166
MElavenderblush3	0.6848	0.3868	0.6239	0.7051	0.2041	0.5307	0.7875	0.6182	0.3117	0.7055	0.8977	0.87	0.7642	0.7527	0.9448	0.6977	0.7106	0.9373	0.8959	0.7747	0.8285	0.8502	0.9412	0.5571	0.4315	0.8195	0.8169	0.6194	0.5302	0.43
MEyellow4	0.1101	0.1974	0.1998	0.1957	0.0498	-0.1568	0.0182	-0.1085	0.0236	0.0401	0.122	0.0823	0.1236	0.1529	0.0991	0.1464	0.2876	0.1446	0.1577	0.2359	-0.0118	-0.1449	0.0528	0.1109	-0.1766	-0.1766	0.0008	0.0889	-0.051	-0.2133
MEyellow4	0.4561	0.1786	0.1733	0.1825	0.7366	0.2873	0.9025	0.4627	0.8733	0.7868	0.4088	0.5779	0.4025	0.2995	0.5028	0.3208	0.0475	0.3267	0.2843	0.1064	0.9365	0.3258	0.7218	0.4531	0.2298	0.2298	0.9959	0.5479	0.7306	0.1455
MEmediumorchid	0.2627	-0.0872	0.1114	0.1313	0.2839	0.1042	0.2458	0.0796	0.2901	0.1679	0.1658	0.1522	0.104	0.0886	0.0395	-0.0463	-0.0177	0.0934	-0.009	-0.0188	-0.1637	-0.0439	0.122	0.1977	0.2032	0.0971	0.1387	0.2039	0.1068	-0.027
MEmediumorchid	0.0713	0.5556	0.4509	0.3736	0.0505	0.4808	0.0922	0.5909	0.0455	0.254	0.26	0.3019	0.4819	0.5494	0.7899	0.7546	0.905	0.5279	0.9514	0.8992	0.2661	0.7673	0.4088	0.1781	0.1659	0.5113	0.3472	0.1645	0.4702	0.8556
MEantiquewhite4	0.2424	-0.2582	-0.0036	-0.0025	0.2842	0.2765	0.1964	0.0552	0.1504	0.0014	-0.0163	-0.034	-0.0248	-0.129	-0.0718	-0.1072	-0.1404	-0.0923	-0.0661	-0.146	-0.1573	0.0551	-0.0345	0.1259	0.0799	0.0847	0.1714	0.2035	0.1742	0.3108
MEantiquewhite4	0.097	0.0764	0.9808	0.9865	0.0503	0.0571	0.1808	0.7096	0.3077	0.9926	0.9126	0.8185	0.8672	0.3824	0.6279	0.4682	0.3411	0.5325	0.6552	0.322	0.2857	0.7097	0.816	0.3939	0.5895	0.567	0.244	0.1654	0.2364	0.0315
MEbrown4	-0.1156	-0.1994	-0.2428	-0.2536	-0.0277	-0.1153	-0.2348	-0.2433	-0.2916	-0.1745	-0.274	-0.2219	-0.2569	-0.197	-0.1916	-0.202	-0.2001	-0.1954	-0.1546	-0.2182	0.0359	0.1085	-0.2133	-0.0556	0.0906	0.0619	-0.1164	-0.051	-0.0792	0.1514
MEbrown4	0.4338	0.1742	0.0963	0.082	0.8515	0.4351	0.1081	0.0956	0.0443	0.2354	0.0595	0.1296	0.0779	0.1795	0.1921	0.1686	0.1726	0.1833	0.2941	0.1362	0.8086	0.463	0.1454	0.7072	0.5401	0.6761	0.4308	0.7304	0.5927	0.3043
MEsienna3	-0.1057	0.0409	-0.0836	-0.1009	-0.1319	-0.1893	-0.1875	-0.3136	-0.266	-0.1032	-0.1495	-0.1223	-0.1304	-0.0703	-0.0751	-0.0604	-0.0492	-0.055	-0.0015	-0.0487	0.0615	0.0183	-0.1539	-0.0697	0.0501	0.1033	-0.0256	0.0092	0.0232	0.1213
MEsienna3	0.4745	0.7826	0.5723	0.4951	0.3714	0.1976	0.2019	0.03	0.0677	0.4853	0.3106	0.4078	0.3769	0.6348	0.6121	0.6834	0.74	0.7104	0.9918	0.7426	0.678	0.902	0.2963	0.6377	0.7355	0.4848	0.8629	0.9506	0.8754	0.4115
MEgrey60	0.0064	0.0871	0.0707	0.0615	0.0137	0.0628	0.0607	0.025	0.0915	0.1382	0.1244	0.1339	0.1214	0.0804	0.217	0.0705	0.0992	0.1016	0.0998	0.088	0.041	0.0019	0.0821	-0.0088	0.081	0.1264	0.0424	0.0639	0.0111	0.1267
MEgrey60	0.9655	0.5562	0.6332	0.678	0.9262	0.6717	0.682	0.8661	0.5364	0.3489	0.3996	0.3642	0.4112	0.5871	0.1385	0.6339	0.5025	0.4921	0.4999	0.5521	0.7822	0.9896	0.5792	0.9526	0.5842	0.3918	0.7747	0.6663	0.9405	0.3907
MEhoneydew1	0.1525	0.075	0.1366	0.1376	0.2102	0.0636	0.1494	-0.1204	0.0602	0.2982	0.1588	0.2523	0.1874	0.1678	0.1584	0.0816	-0.0885	0.2098	0.1904	0.0183	-0.087	-0.079	0.1153	0.1593	0.1158	0.0505	0.205	0.1682	0.2465	0.3118
MEhoneydew1	0.3009	0.6125	0.3544	0.351	0.1515	0.6677	0.3107	0.415	0.6845	0.0395	0.281	0.0836	0.2021	0.2542	0.2823	0.5816	0.5496	0.1523	0.1948	0.9016	0.5566	0.5934	0.4351	0.2795	0.4331	0.7335	0.1623	0.253	0.0912	0.031
MEdarkturquoise	0.1076	-0.0084	0.0495	0.0449	0.124	0.0164	0.0515	-0.1364	-0.0315	0.2475	0.0855	0.1902	0.1183	0.1374	0.1208	0.0645	-0.0894	0.1618	0.1416	-0.0109	-0.0925	-0.0591	0.0797	0.1104	0.0877	0.015	0.1064	0.06	0.1603	0.343
MEdarkturquoise	0.4668	0.955	0.7383	0.7619	0.4009	0.9117	0.7282	0.3554	0.8319	0.0899	0.5633	0.1953	0.4233	0.3517	0.4135	0.6632	0.5457	0.272	0.3371	0.9416	0.5316	0.6901	0.5905	0.455	0.5534	0.9196	0.4715	0.6852	0.2763	0.017
MElightcyan	0.118	0.0136	0.0582	0.0616	0.1189	-0.032	-0.0294	-0.17	-0.1594	0.2167	0.0341	0.1602	0.0933	0.1229	0.0651	0.12	-0.1099	0.1484	0.191	0.0028	-0.0932	-0.0525	-0.001	0.0623	0.0648	-0.0145	0.1405	0.116	0.1912	0.4262
MElightcyan	0.4245	0.9269	0.6942	0.6773	0.421	0.8291	0.8427	0.248	0.2792	0.139	0.818	0.2768	0.5283	0.4055	0.6604	0.4166	0.4572	0.3141	0.1936	0.9852	0.5285	0.7228	0.9948	0.6742	0.6618	0.9218	0.341	0.4322	0.1931	0.0025
MEtan	0.1634	0.1077	0.1507	0.154	0.1294	0.0106	0.0559	-0.1215	-0.059	0.3342	0.1587	0.2805	0.2115	0.222	0.1901	0.2143	-0.0221	0.2529	0.2862	0.0994	-0.1113	-0.0953	0.0963	0.1155	0.105	0.0327	0.1883	0.1462	0.2329	0.4586
MEtan	0.2673	0.4663	0.3067	0.2958	0.3806	0.9428	0.7059	0.4106	0.6904	0.0202	0.2812	0.0535	0.1489	0.1294	0.1956	0.1435	0.8815	0.0829	0.0486	0.5017	0.4514	0.5192	0.5151	0.4345	0.4777	0.8254	0.2	0.3215	0.1112	0.001
MEsalmon	0.1483	0.1314	0.1804	0.1761	0.0996	0.071	0.1061	-0.0215	0.051	0.3219	0.2181	0.2892	0.2482	0.217	0.2594	0.2228	0.0971	0.2453	0.2809	0.164	-0.083	-0.0831	0.1388	0.0874	0.1237	0.1194	0.1955	0.1813	0.1901	0.3907
MEsalmon	0.3144	0.3734	0.2199	0.2311	0.5007	0.6318	0.4729	0.8848	0.7306	0.0257	0.1365	0.0462	0.089	0.1384	0.075	0.128	0.5113	0.0929	0.0531	0.2652	0.575	0.5745	0.3466	0.5548	0.402	0.419	0.183	0.2175	0.1955	0.006
MEcoral1	0.1462	0.1213	0.1841	0.1755	0.1355	0.0604	0.1403	-0.0356	0.1034	0.2512	0.1792	0.2304	0.1934	0.1551	0.1951	0.1152	0.0635	0.1866	0.1894	0.0954	-0.036	-0.1201	0.1375	0.1439	0.0534	0.0753	0.1737	0.1795	0.1679	0.258
MEcoral1	0.3214	0.4113	0.2105	0.2327	0.3584	0.6833	0.3416	0.8102	0.4842	0.085	0.223	0.1151	0.1878	0.2924	0.1839	0.4356	0.6681	0.2042	0.1972	0.5188	0.8079	0.4162	0.3512	0.329	0.7187	0.6109	0.2379	0.2221	0.2539	0.0766
MEgreen	0.123	0.0602	0.1149	0.1098	0.118	0.0376	0.0497	-0.0785	-0.0265	0.2597	0.1199	0.2165	0.1596	0.1479	0.1659	0.135	-0.0137	0.1783	0.2051	0.0579	-0.0638	-0.0794	0.0835	0.092	0.0762	0.0536	0.1544	0.1404	0.1702	0.4103
MEgreen	0.405	0.6842	0.4367	0.4575	0.4245	0.7999	0.7374	0.596	0.8581	0.0747	0.4169	0.1394	0.2784	0.3157	0.2597	0.3602	0.9262	0.2253	0.162	0.6959	0.6667	0.5915	0.5727	0.5339	0.6069	0.7177	0.2948	0.3411	0.2475	0.0038
MEorange	0.2138	0.2232	0.2663	0.2627	0.1468	-0.0104	0.1458	-0.1386	0.0429	0.4225	0.3076	0.3888	0.3463	0.3473	0.3251	0.3209	0.1403	0.3787	0.4003	0.2571	-0.1264	-0.1402	0.1929	0.1599	0.1227	0.0667	0.2529	0.2044	0.2842	0.3681
MEorange	0.1445	0.1273	0.0673	0.0713	0.3194	0.944	0.3228	0.3473	0.7721	0.0028	0.0334	0.0063	0.0159	0.0156	0.0241	0.0262	0.3415	0.0079	0.0048	0.0777	0.3918	0.3419	0.189	0.2776	0.4062	0.6524	0.0829	0.1635	0.0503	0.01
MEsaddlebrown	0.2402	0.1871	0.2592	0.2529	0.1824	0.0191	0.1907	-0.1066	0.1206	0.4364	0.3485	0.4054	0.3666	0.3514	0.3444	0.2955	0.1666	0.3843	0.3722	0.2592	-0.1298	-0.109	0.2559	0.2088	0.1815	0.1417	0.2744	0.2369	0.2889	0.2823
MEsaddlebrown	0.1001	0.2029	0.0753	0.0828	0.2146	0.8973	0.1942	0.4708	0.4144	0.0019	0.0152	0.0043	0.0104	0.0143	0.0165	0.0415	0.2578	0.007	0.0092	0.0753	0.3791	0.4609	0.0792	0.1544	0.2169	0.3368	0.0591	0.105	0.0464	0.0519
MEmaroon	0.193	0.2618	0.2681	0.2694	0.101	-0.0916	0.0654	-0.1893	-0.0846	0.3788	0.2579	0.3503	0.3152	0.3386	0.2674	0.3591	0.1241	0.367	0.4329	0.2723	-0.1276	-0.1261	0.1331	0.1185	0.0674	0.0124	0.2425	0.1938	0.2904	0.3525
MEmaroon	0.1888	0.0723	0.0654	0.0641	0.4946	0.5359	0.6586	0.1975	0.5675	0.0079	0.0768	0.0146	0.0291	0.0186	0.0661	0.0122	0.4007	0.0103	0.0021	0.0611	0.3875	0.393	0.3671	0.4223	0.649	0.9335	0.0968	0.1869	0.0453	0.014
MEviolet	0.1516	0.1816	0.1985	0.2044	0.1227	-0.0587	0.0524	-0.1355	-0.0526	0.2829	0.1591	0.2551	0.2087	0.215	0.1417	0.2209	0.0269	0.2378	0.2988	0.1314	-0.086	-0.157	0.0474	0.1071	0.065	0.0353	0.1902	0.1953	0.2116	0.3741
MEviolet	0.3036	0.2167	0.1762	0.1635	0.4062	0.6921	0.7238	0.3586	0.7224	0.0514	0.2802	0.0801	0.1546	0.1422	0.3368	0.1313	0.8561	0.1036	0.0391	0.3732	0.5613	0.2867	0.7489	0.4689	0.6606	0.812	0.1953	0.1834	0.1489	0.0088
