# Supplementary material for: Temporal metabolic and transcriptomic characteristics crossing islets and liver reveal dynamic pathophysiology in diet-induced diabetes
Source: iScience. 2021 Mar 5;24(4):102265. doi: 10.1016/j.isci.2021.102265 (PMC8008187; doi:10.1016/j.isci.2021.102265)
Supplement: Table S6. Summary results of sequencing reads per sample, related to transparent methods [file mmc7.xlsx]

## Sheet: Sequencing reads per sample
Table S6. Summary results of sequencing reads per sample, Related to Transparent Methods.
Sample	Treatment	Time point	Tissue	Total Raw Reads (M)	Total Clean Reads (M)	Total Clean Bases(Gb)	Clean Reads Q20(%)	Clean Reads Q30(%)	Clean Reads Ratio(%)	Gene alignment		Genome alignment
										Total Mapping(%)	Uniquely Mapping(%)	Total Mapping(%)	Uniquely Mapping(%)
CD101_islet	Chow diet	4 weeks	Islets	64.49	61.84	6.18	98	90.65	95.89	95	65.4	87.58	77.89
CD101_liver	Chow diet	4 weeks	Liver	66.86	61.43	6.14	97.27	89.81	91.88	91.28	64.99	80.77	60.73
CD103_islet	Chow diet	4 weeks	Islets	64.51	61.7	6.17	98.03	90.77	95.63	94.22	67.37	84.97	75.15
CD103_liver	Chow diet	4 weeks	Liver	66.86	61.39	6.14	97.27	89.75	91.83	90.55	63.34	83.34	59.39
CD104_islet	Chow diet	4 weeks	Islets	64.47	61.34	6.13	98.12	90.94	95.15	94.46	69.74	84.53	75.04
CD104_liver	Chow diet	4 weeks	Liver	66.85	61.12	6.11	97.25	89.78	91.44	90.38	63.87	83.17	60.74
CD106_islet	Chow diet	4 weeks	Islets	64.52	60.94	6.09	97.88	90.45	94.44	94.17	66.64	83.87	73.26
CD106_liver	Chow diet	4 weeks	Liver	66.87	61.3	6.13	97.15	89.39	91.66	90.46	62.74	79.3	56.82
CD203_islet	Chow diet	8 weeks	Islets	76.88	72.76	7.28	97.5	89.34	94.64	94.67	72.81	79.34	70.58
CD203_liver	Chow diet	8 weeks	Liver	65.6	62.96	6.3	97.88	90.7	95.98	94.73	66.77	80.19	61.1
CD205_islet	Chow diet	8 weeks	Islets	71.9	68.2	6.82	97.61	89.72	94.85	94.72	70.22	80.84	71.76
CD205_liver	Chow diet	8 weeks	Liver	63.31	60.87	6.09	97.74	90.26	96.15	94.75	65.49	80.72	59.52
CD207_islet	Chow diet	8 weeks	Islets	69.07	65.33	6.53	97.51	88.96	94.58	94.62	72.02	76.59	67.62
CD207_liver	Chow diet	8 weeks	Liver	65.49	62.6	6.26	97.7	90.16	95.59	94.41	65.65	79.8	59.18
CD208_islet	Chow diet	8 weeks	Islets	73.53	70.74	7.07	97.62	89.31	96.21	95.55	73.12	79.73	70.67
CD208_liver	Chow diet	8 weeks	Liver	63.63	61.04	6.1	97.78	89.93	95.92	94.3	65.6	80.19	55.22
CD304_islet	Chow diet	12 weeks	Islets	69.73	67.12	6.71	98.05	90.86	96.26	96	64.16	89.96	72.52
CD304_liver	Chow diet	12 weeks	Liver	72.22	69.46	6.95	98.04	90.88	96.19	95.42	69.43	82.54	62.41
CD306_islet	Chow diet	12 weeks	Islets	69.73	67.06	6.71	97.93	90.46	96.18	95.87	68.48	88.63	75.5
CD306_liver	Chow diet	12 weeks	Liver	69.71	67.16	6.72	98.16	91.36	96.33	94.26	68.22	81.9	61.15
CD307_islet	Chow diet	12 weeks	Islets	72.2	69.58	6.96	97.91	90.44	96.36	95.77	68.52	87.71	75.24
CD307_liver	Chow diet	12 weeks	Liver	67.77	64.81	6.48	97.94	90.6	95.64	94.8	66.86	83.73	60.29
CD308_islet	Chow diet	12 weeks	Islets	72.22	69.64	6.96	97.97	90.65	96.43	95.75	70.45	88.41	74.19
CD308_liver	Chow diet	12 weeks	Liver	74.23	71.02	7.1	97.82	90.18	95.68	95.34	68.36	83.82	62.25
CD401_islet	Chow diet	16 weeks	Islets	70.74	66.96	6.7	97.56	89.94	94.66	95.92	68.04	79.56	68.25
CD401_liver	Chow diet	16 weeks	Liver	70.86	67.24	6.72	97.58	89.97	94.9	95.63	68.86	79.51	61.77
CD403_islet	Chow diet	16 weeks	Islets	73.85	69.81	6.98	97.45	89.48	94.53	96.14	67.05	80.35	68.91
CD403_liver	Chow diet	16 weeks	Liver	73.71	69.59	6.96	97.48	89.56	94.42	95.42	67.94	80.18	60.68
CD405_islet	Chow diet	16 weeks	Islets	73.59	69.52	6.95	97.48	89.58	94.46	96.27	69.53	80.71	71.13
CD405_liver	Chow diet	16 weeks	Liver	71.23	67.16	6.72	97.56	89.87	94.29	95.25	66.93	79.72	58.63
CD407_islet	Chow diet	16 weeks	Islets	72.9	69.02	6.9	97.55	89.77	94.69	95.81	68.58	80.02	69.77
CD407_liver	Chow diet	16 weeks	Liver	71.46	67.73	6.77	97.61	90.01	94.78	95.2	66.68	81.67	59.65
CD501_islet	Chow diet	20 weeks	Islets	75.48	70.86	7.09	97.4	88.79	93.87	94.3	70.91	79.15	70.64
CD501_liver	Chow diet	20 weeks	Liver	72.43	68.98	6.9	97.78	90.07	95.24	94.54	66.39	82.89	62.94
CD502_islet	Chow diet	20 weeks	Islets	75.43	71.2	7.12	97.54	89.16	94.4	94.62	71.82	79.45	70.35
CD502_liver	Chow diet	20 weeks	Liver	70.38	66.99	6.7	97.67	89.81	95.18	94.58	67.74	82.22	65.16
CD505_islet	Chow diet	20 weeks	Islets	72.84	68.01	6.8	97.25	88.34	93.37	94.18	72.43	80.42	71.68
CD505_liver	Chow diet	20 weeks	Liver	72.48	69.07	6.91	97.75	90.05	95.29	94.24	65.26	82.28	60.34
CD507_islet	Chow diet	20 weeks	Islets	74.06	70.09	7.01	97.52	89.45	94.64	95.26	68.33	80.71	71.67
CD507_liver	Chow diet	20 weeks	Liver	72.42	69.06	6.91	97.84	90.37	95.36	94.44	66.28	83.66	63.58
CD601_islet	Chow diet	24 weeks	Islets	75.05	68.15	6.81	97.12	88.78	90.8	94.91	66.44	79.36	70.24
CD601_liver	Chow diet	24 weeks	Liver	75.25	68.23	6.82	97.03	88.53	90.66	94.89	66.5	83.03	65.1
CD605_islet	Chow diet	24 weeks	Islets	81.72	77.26	7.73	97.62	89.57	94.55	94.18	68.64	80.34	70.14
CD605_liver	Chow diet	24 weeks	Liver	81.38	77.44	7.74	97.65	89.52	95.16	94.33	69.59	83.06	63.84
CD606_islet	Chow diet	24 weeks	Islets	72.36	65.6	6.56	97.19	89	90.67	94.41	66.99	80.42	70.63
CD606_liver	Chow diet	24 weeks	Liver	76.65	72.55	7.25	97.39	88.69	94.65	94.49	70.28	83.17	64.3
CD608_islet	Chow diet	24 weeks	Islets	72.21	65.72	6.57	97.21	89.12	91	94.78	62.78	80.71	68.16
CD608_liver	Chow diet	24 weeks	Liver	80.11	76.02	7.6	97.47	88.95	94.89	95.06	71.65	82.58	65.54
HFD112_islet	High-fat diet	4 weeks	Islets	64.47	61.75	6.18	98.23	91.17	95.78	94.71	67.02	87.46	77.87
HFD112_liver	High-fat diet	4 weeks	Liver	66.88	60.97	6.1	97.07	89.32	91.15	90.26	62.73	82.41	60.01
HFD113_islet	High-fat diet	4 weeks	Islets	64.48	61.59	6.16	98.09	90.77	95.52	94.53	67.58	84.11	74.94
HFD113_liver	High-fat diet	4 weeks	Liver	66.8	62.17	6.22	97.48	90.16	93.07	91.53	64.88	80.7	58.5
HFD114_islet	High-fat diet	4 weeks	Islets	66.86	61.58	6.16	97.33	89.95	92.1	91.12	64.08	83.88	74.68
HFD114_liver	High-fat diet	4 weeks	Liver	66.83	61.47	6.15	97.25	89.58	91.98	90.83	64.94	80.02	59.7
HFD118_islet	High-fat diet	4 weeks	Islets	66.81	62.5	6.25	97.36	89.51	93.54	93.2	64.87	84.33	74.79
HFD118_liver	High-fat diet	4 weeks	Liver	66.85	61.29	6.13	97.3	89.84	91.69	90.3	62.33	81.76	57.51
HFD211_islet	High-fat diet	8 weeks	Islets	65.5	62.08	6.21	97.63	89.83	94.78	94.73	70.18	80.5	72.3
HFD211_liver	High-fat diet	8 weeks	Liver	66.12	62.84	6.28	97.51	89.1	95.04	94.96	70.45	78.79	62.96
HFD212_islet	High-fat diet	8 weeks	Islets	65.65	62.25	6.22	97.55	89.58	94.82	94.74	67.38	81.84	72.64
HFD212_liver	High-fat diet	8 weeks	Liver	66.23	62.66	6.27	97.48	89.06	94.61	94.94	70.97	80.05	64.69
HFD213_islet	High-fat diet	8 weeks	Islets	65.73	62.51	6.25	97.53	89.62	95.11	94.65	67.36	81.09	71.96
HFD213_liver	High-fat diet	8 weeks	Liver	66.15	63.02	6.3	97.78	90.03	95.27	95.05	70.78	78.3	63
HFD217_islet	High-fat diet	8 weeks	Islets	65.7	62.07	6.21	97.55	89.65	94.47	94.74	69.48	78.48	68.57
HFD217_liver	High-fat diet	8 weeks	Liver	71	66.93	6.69	96.92	88.07	94.26	94.49	66.19	81.09	59.74
HFD313_islet	High-fat diet	12 weeks	Islets	77.2	74.12	7.41	97.95	90.54	96.02	95.18	66.25	88.38	77.95
HFD313_liver	High-fat diet	12 weeks	Liver	71.72	68.94	6.89	97.95	90.6	96.13	95.81	71.53	81.51	65.64
HFD315_islet	High-fat diet	12 weeks	Islets	69.73	66.98	6.7	98.03	90.87	96.06	95.18	65.77	88.52	76.98
HFD315_liver	High-fat diet	12 weeks	Liver	74.22	71.34	7.13	97.96	90.6	96.11	95.53	70.95	82.05	64.81
HFD316_islet	High-fat diet	12 weeks	Islets	74.71	71.4	7.14	97.93	90.47	95.57	95.32	72.67	88.52	78.92
HFD316_liver	High-fat diet	12 weeks	Liver	71.74	69.04	6.9	97.88	90.31	96.24	95.33	68.25	82.79	60.85
HFD318_islet	High-fat diet	12 weeks	Islets	74.71	71.84	7.18	98.02	90.77	96.16	95.37	72.85	88.17	77.9
HFD318_liver	High-fat diet	12 weeks	Liver	74.27	71.42	7.14	97.84	90.2	96.15	95.9	70.97	81.83	65.17
HFD411_islet	High-fat diet	16 weeks	Islets	72.43	68.49	6.85	97.5	89.69	94.56	96.09	67.23	81.28	72.87
HFD411_liver	High-fat diet	16 weeks	Liver	73.62	69.47	6.95	97.5	89.67	94.36	94.8	66.04	80.07	58.46
HFD414_islet	High-fat diet	16 weeks	Islets	73.74	69.12	6.91	97.37	89.2	93.73	95.73	65.49	80.56	72.94
HFD414_liver	High-fat diet	16 weeks	Liver	71	67.44	6.74	97.63	90.12	94.98	95.72	68.86	79.09	62.83
HFD416_islet	High-fat diet	16 weeks	Islets	73.6	69.01	6.9	97.38	89.27	93.76	95.69	65.63	80.82	72.44
HFD416_liver	High-fat diet	16 weeks	Liver	69.31	66.2	6.62	97.22	88.78	95.52	95.57	67.32	80.26	62.45
HFD418_islet	High-fat diet	16 weeks	Islets	70.76	66.65	6.66	97.45	89.57	94.19	95.65	65.04	81.88	73.61
HFD418_liver	High-fat diet	16 weeks	Liver	74.19	71	7.1	97.38	89.41	95.7	95.27	68.13	78.43	62.44
HFD511_islet	High-fat diet	20 weeks	Islets	75.58	69.45	6.94	97.33	88.56	91.89	94.63	69.47	81.61	72.32
HFD511_liver	High-fat diet	20 weeks	Liver	74.78	71.24	7.12	97.82	90.3	95.27	94.91	69.11	81.92	67.47
HFD516_islet	High-fat diet	20 weeks	Islets	74.01	69.68	6.97	97.54	89.46	94.15	95.31	69.72	82.2	73.2
HFD516_liver	High-fat diet	20 weeks	Liver	70.15	66.77	6.68	97.84	90.28	95.17	94.15	66.68	82.13	62.21
HFD517_islet	High-fat diet	20 weeks	Islets	69.1	65.33	6.53	97.42	89.03	94.55	95.1	67.97	82.88	73.19
HFD517_liver	High-fat diet	20 weeks	Liver	72.54	68.74	6.87	97.72	89.99	94.76	94.31	68.25	83.51	66.55
HFD518_islet	High-fat diet	20 weeks	Islets	74.97	68.19	6.82	96.85	88.27	90.95	92.56	66.21	82.13	72.12
HFD518_liver	High-fat diet	20 weeks	Liver	72.38	68.97	6.9	97.92	90.66	95.29	94.29	65.71	83.76	63.88
HFD611_islet	High-fat diet	24 weeks	Islets	72.18	65.61	6.56	97.19	89.06	90.9	94.68	65.66	81.86	72.09
HFD611_liver	High-fat diet	24 weeks	Liver	77.77	73.84	7.38	97.5	89.07	94.94	94.01	68.55	83.15	61.12
HFD614_islet	High-fat diet	24 weeks	Islets	72.76	64.67	6.47	96.7	87.5	88.89	95	64.99	81.22	72.82
HFD614_liver	High-fat diet	24 weeks	Liver	77.43	73.39	7.34	97.53	89.19	94.78	94.54	71.34	82.59	66.19
HFD616_islet	High-fat diet	24 weeks	Islets	77.65	73.09	7.31	97.41	88.75	94.14	94.86	72.76	79.78	71.35
HFD616_liver	High-fat diet	24 weeks	Liver	73	69.06	6.91	97.34	88.5	94.61	94.16	71.07	82.44	64.81
HFD617_islet	High-fat diet	24 weeks	Islets	74.86	67.65	6.76	97.06	88.62	90.37	94.78	67.85	80.87	72.4
HFD617_liver	High-fat diet	24 weeks	Liver	75.51	71.36	7.14	97.35	88.59	94.51	94.96	71.55	85.77	66.71
